# Supplementary material for: Messinian vegetation and climate of the intermontane Florina–Ptolemais–Servia Basin, NW Greece inferred from palaeobotanical data: how well do plant fossils reflect past environments?
Source: R Soc Open Sci. 2020 May 27;7(5):192067. doi: 10.1098/rsos.192067 (PMC7277258; doi:10.1098/rsos.192067)
Supplement: Supplementary Material [file rsos192067supp1.zip]

Archive with 97 entries (84 files):
- Supplementary Material S1-S5/
- Supplementary Material S1-S5/S4_Palynomorph_abundance.xlsx
- __MACOSX/
- __MACOSX/Supplementary Material S1-S5/
- __MACOSX/Supplementary Material S1-S5/._S4_Palynomorph_abundance.xlsx
- Supplementary Material S1-S5/S2_Supplement Table S2 NEW_Ko╠êppen_Signatures.xlsx
- __MACOSX/Supplementary Material S1-S5/._S2_Supplement Table S2 NEW_Ko╠êppen_Signatures.xlsx
- Supplementary Material S1-S5/S5_CLAMP_Vegora/
- Supplementary Material S1-S5/S5_CLAMP_Vegora/CLAMP analysis/
- Supplementary Material S1-S5/S5_CLAMP_Vegora/CLAMP analysis/Fossils.xls
- __MACOSX/Supplementary Material S1-S5/S5_CLAMP_Vegora/
- __MACOSX/Supplementary Material S1-S5/S5_CLAMP_Vegora/CLAMP analysis/
- __MACOSX/Supplementary Material S1-S5/S5_CLAMP_Vegora/CLAMP analysis/._Fossils.xls
- Supplementary Material S1-S5/S5_CLAMP_Vegora/CLAMP analysis/Vegora.csv
- __MACOSX/Supplementary Material S1-S5/S5_CLAMP_Vegora/CLAMP analysis/._Vegora.csv
- Supplementary Material S1-S5/S5_CLAMP_Vegora/CLAMP analysis/Scoresheet_2010.xlsx
- __MACOSX/Supplementary Material S1-S5/S5_CLAMP_Vegora/CLAMP analysis/._Scoresheet_2010.xlsx
- Supplementary Material S1-S5/S5_CLAMP_Vegora/CLAMP analysis/Scoresheet 2010 all specimens Vegora.xlsx~RFa6512.TMP
- __MACOSX/Supplementary Material S1-S5/S5_CLAMP_Vegora/CLAMP analysis/._Scoresheet 2010 all specimens Vegora.xlsx~RFa6512.TMP
- Supplementary Material S1-S5/S5_CLAMP_Vegora/CLAMP analysis/Vegora.csv~RFa65ed.TMP
- __MACOSX/Supplementary Material S1-S5/S5_CLAMP_Vegora/CLAMP analysis/._Vegora.csv~RFa65ed.TMP
- Supplementary Material S1-S5/S5_CLAMP_Vegora/CLAMP analysis/Info.docx
- __MACOSX/Supplementary Material S1-S5/S5_CLAMP_Vegora/CLAMP analysis/._Info.docx
- Supplementary Material S1-S5/S5_CLAMP_Vegora/CLAMP analysis/Scoresheet 2010 all specimens Vegora.xlsx
- __MACOSX/Supplementary Material S1-S5/S5_CLAMP_Vegora/CLAMP analysis/._Scoresheet 2010 all specimens Vegora.xlsx
- Supplementary Material S1-S5/S5_CLAMP_Vegora/CLAMP analysis/Formula.xlsx
- __MACOSX/Supplementary Material S1-S5/S5_CLAMP_Vegora/CLAMP analysis/._Formula.xlsx
- Supplementary Material S1-S5/S5_CLAMP_Vegora/CLAMP analysis/Run/
- Supplementary Material S1-S5/S5_CLAMP_Vegora/CLAMP analysis/Run/PhysgAsia1_HiResGridMetAsia1/
- Supplementary Material S1-S5/S5_CLAMP_Vegora/CLAMP analysis/Run/PhysgAsia1_HiResGridMetAsia1/PhysgAsia1_HiResGridMetAsia1.pdf
- __MACOSX/Supplementary Material S1-S5/S5_CLAMP_Vegora/CLAMP analysis/Run/
- __MACOSX/Supplementary Material S1-S5/S5_CLAMP_Vegora/CLAMP analysis/Run/PhysgAsia1_HiResGridMetAsia1/
- __MACOSX/Supplementary Material S1-S5/S5_CLAMP_Vegora/CLAMP analysis/Run/PhysgAsia1_HiResGridMetAsia1/._PhysgAsia1_HiResGridMetAsia1.pdf
- Supplementary Material S1-S5/S5_CLAMP_Vegora/CLAMP analysis/Run/PhysgAsia1_HiResGridMetAsia1/scoreres.csv
- __MACOSX/Supplementary Material S1-S5/S5_CLAMP_Vegora/CLAMP analysis/Run/PhysgAsia1_HiResGridMetAsia1/._scoreres.csv
- Supplementary Material S1-S5/S5_CLAMP_Vegora/CLAMP analysis/Run/PhysgAsia1_HiResGridMetAsia1/CCAGraph.pdf
- __MACOSX/Supplementary Material S1-S5/S5_CLAMP_Vegora/CLAMP analysis/Run/PhysgAsia1_HiResGridMetAsia1/._CCAGraph.pdf
- Supplementary Material S1-S5/S5_CLAMP_Vegora/CLAMP analysis/Run/PhysgAsia1_HiResGridMetAsia1/Vegora.csv
- __MACOSX/Supplementary Material S1-S5/S5_CLAMP_Vegora/CLAMP analysis/Run/PhysgAsia1_HiResGridMetAsia1/._Vegora.csv
- Supplementary Material S1-S5/S5_CLAMP_Vegora/CLAMP analysis/Run/PhysgAsia1_HiResGridMetAsia1/CCA3d.jpg
- __MACOSX/Supplementary Material S1-S5/S5_CLAMP_Vegora/CLAMP analysis/Run/PhysgAsia1_HiResGridMetAsia1/._CCA3d.jpg
- Supplementary Material S1-S5/S5_CLAMP_Vegora/CLAMP analysis/Run/PhysgAsia1_HiResGridMetAsia1/CCA1vsCCA3.jpg
- __MACOSX/Supplementary Material S1-S5/S5_CLAMP_Vegora/CLAMP analysis/Run/PhysgAsia1_HiResGridMetAsia1/._CCA1vsCCA3.jpg
- Supplementary Material S1-S5/S5_CLAMP_Vegora/CLAMP analysis/Run/PhysgAsia1_HiResGridMetAsia1/MAT.jpg
- __MACOSX/Supplementary Material S1-S5/S5_CLAMP_Vegora/CLAMP analysis/Run/PhysgAsia1_HiResGridMetAsia1/._MAT.jpg
- Supplementary Material S1-S5/S5_CLAMP_Vegora/CLAMP analysis/Run/PhysgAsia1_HiResGridMetAsia1/CCA1vsCCA2.jpg
- __MACOSX/Supplementary Material S1-S5/S5_CLAMP_Vegora/CLAMP analysis/Run/PhysgAsia1_HiResGridMetAsia1/._CCA1vsCCA2.jpg
- Supplementary Material S1-S5/S5_CLAMP_Vegora/CLAMP analysis/Run/PhysgAsia1_HiResGridMetAsia1/Results.html
- __MACOSX/Supplementary Material S1-S5/S5_CLAMP_Vegora/CLAMP analysis/Run/PhysgAsia1_HiResGridMetAsia1/._Results.html
- Supplementary Material S1-S5/S5_CLAMP_Vegora/CLAMP analysis/Run/PhysgAsia1_HiResGridMetAsia1/params_336F83E04F31BF22.txt
- __MACOSX/Supplementary Material S1-S5/S5_CLAMP_Vegora/CLAMP analysis/Run/PhysgAsia1_HiResGridMetAsia1/._params_336F83E04F31BF22.txt
- Supplementary Material S1-S5/S5_CLAMP_Vegora/CLAMP analysis/Run/PhysgAsia1_HiResGridMetAsia1/CCA2vsCCA3.jpg
- __MACOSX/Supplementary Material S1-S5/S5_CLAMP_Vegora/CLAMP analysis/Run/PhysgAsia1_HiResGridMetAsia1/._CCA2vsCCA3.jpg
- Supplementary Material S1-S5/S5_CLAMP_Vegora/CLAMP analysis/Run/PhysgAsia1_HiResGridMetAsia1/predict.csv
- __MACOSX/Supplementary Material S1-S5/S5_CLAMP_Vegora/CLAMP analysis/Run/PhysgAsia1_HiResGridMetAsia1/._predict.csv
- Supplementary Material S1-S5/S5_CLAMP_Vegora/CLAMP analysis/Run/PhysgAsia1_HiResGridMetAsia1/GSP.jpg
- __MACOSX/Supplementary Material S1-S5/S5_CLAMP_Vegora/CLAMP analysis/Run/PhysgAsia1_HiResGridMetAsia1/._GSP.jpg
- __MACOSX/Supplementary Material S1-S5/S5_CLAMP_Vegora/CLAMP analysis/Run/._PhysgAsia1_HiResGridMetAsia1
- Supplementary Material S1-S5/S5_CLAMP_Vegora/CLAMP analysis/Run/Physg3arcAZ_GRIDMet3arAZ/
- Supplementary Material S1-S5/S5_CLAMP_Vegora/CLAMP analysis/Run/Physg3arcAZ_GRIDMet3arAZ/params_38B5DDBD0A4397C0.txt
- __MACOSX/Supplementary Material S1-S5/S5_CLAMP_Vegora/CLAMP analysis/Run/Physg3arcAZ_GRIDMet3arAZ/
- __MACOSX/Supplementary Material S1-S5/S5_CLAMP_Vegora/CLAMP analysis/Run/Physg3arcAZ_GRIDMet3arAZ/._params_38B5DDBD0A4397C0.txt
- Supplementary Material S1-S5/S5_CLAMP_Vegora/CLAMP analysis/Run/Physg3arcAZ_GRIDMet3arAZ/scoreres.csv
- __MACOSX/Supplementary Material S1-S5/S5_CLAMP_Vegora/CLAMP analysis/Run/Physg3arcAZ_GRIDMet3arAZ/._scoreres.csv
- Supplementary Material S1-S5/S5_CLAMP_Vegora/CLAMP analysis/Run/Physg3arcAZ_GRIDMet3arAZ/CCAGraph.pdf
- __MACOSX/Supplementary Material S1-S5/S5_CLAMP_Vegora/CLAMP analysis/Run/Physg3arcAZ_GRIDMet3arAZ/._CCAGraph.pdf
- Supplementary Material S1-S5/S5_CLAMP_Vegora/CLAMP analysis/Run/Physg3arcAZ_GRIDMet3arAZ/Vegora.csv
- __MACOSX/Supplementary Material S1-S5/S5_CLAMP_Vegora/CLAMP analysis/Run/Physg3arcAZ_GRIDMet3arAZ/._Vegora.csv
- Supplementary Material S1-S5/S5_CLAMP_Vegora/CLAMP analysis/Run/Physg3arcAZ_GRIDMet3arAZ/CCA3d.jpg
- __MACOSX/Supplementary Material S1-S5/S5_CLAMP_Vegora/CLAMP analysis/Run/Physg3arcAZ_GRIDMet3arAZ/._CCA3d.jpg
- Supplementary Material S1-S5/S5_CLAMP_Vegora/CLAMP analysis/Run/Physg3arcAZ_GRIDMet3arAZ/CCA1vsCCA3.jpg
- __MACOSX/Supplementary Material S1-S5/S5_CLAMP_Vegora/CLAMP analysis/Run/Physg3arcAZ_GRIDMet3arAZ/._CCA1vsCCA3.jpg
- Supplementary Material S1-S5/S5_CLAMP_Vegora/CLAMP analysis/Run/Physg3arcAZ_GRIDMet3arAZ/MAT.jpg
- __MACOSX/Supplementary Material S1-S5/S5_CLAMP_Vegora/CLAMP analysis/Run/Physg3arcAZ_GRIDMet3arAZ/._MAT.jpg
- Supplementary Material S1-S5/S5_CLAMP_Vegora/CLAMP analysis/Run/Physg3arcAZ_GRIDMet3arAZ/CCA1vsCCA2.jpg
- __MACOSX/Supplementary Material S1-S5/S5_CLAMP_Vegora/CLAMP analysis/Run/Physg3arcAZ_GRIDMet3arAZ/._CCA1vsCCA2.jpg
- Supplementary Material S1-S5/S5_CLAMP_Vegora/CLAMP analysis/Run/Physg3arcAZ_GRIDMet3arAZ/Results.html
- __MACOSX/Supplementary Material S1-S5/S5_CLAMP_Vegora/CLAMP analysis/Run/Physg3arcAZ_GRIDMet3arAZ/._Results.html
- Supplementary Material S1-S5/S5_CLAMP_Vegora/CLAMP analysis/Run/Physg3arcAZ_GRIDMet3arAZ/CCA2vsCCA3.jpg
- __MACOSX/Supplementary Material S1-S5/S5_CLAMP_Vegora/CLAMP analysis/Run/Physg3arcAZ_GRIDMet3arAZ/._CCA2vsCCA3.jpg
- Supplementary Material S1-S5/S5_CLAMP_Vegora/CLAMP analysis/Run/Physg3arcAZ_GRIDMet3arAZ/Physg3arcAZ_GRIDMet3arAZ.pdf
- __MACOSX/Supplementary Material S1-S5/S5_CLAMP_Vegora/CLAMP analysis/Run/Physg3arcAZ_GRIDMet3arAZ/._Physg3arcAZ_GRIDMet3arAZ.pdf
- Supplementary Material S1-S5/S5_CLAMP_Vegora/CLAMP analysis/Run/Physg3arcAZ_GRIDMet3arAZ/predict.csv
- __MACOSX/Supplementary Material S1-S5/S5_CLAMP_Vegora/CLAMP analysis/Run/Physg3arcAZ_GRIDMet3arAZ/._predict.csv
- Supplementary Material S1-S5/S5_CLAMP_Vegora/CLAMP analysis/Run/Physg3arcAZ_GRIDMet3arAZ/GSP.jpg
- __MACOSX/Supplementary Material S1-S5/S5_CLAMP_Vegora/CLAMP analysis/Run/Physg3arcAZ_GRIDMet3arAZ/._GSP.jpg
- __MACOSX/Supplementary Material S1-S5/S5_CLAMP_Vegora/CLAMP analysis/Run/._Physg3arcAZ_GRIDMet3arAZ
- __MACOSX/Supplementary Material S1-S5/S5_CLAMP_Vegora/CLAMP analysis/._Run
- Supplementary Material S1-S5/S5_CLAMP_Vegora/CLAMP analysis/Scoresheet_2010.xlsx~RFa6570.TMP
- __MACOSX/Supplementary Material S1-S5/S5_CLAMP_Vegora/CLAMP analysis/._Scoresheet_2010.xlsx~RFa6570.TMP
- __MACOSX/Supplementary Material S1-S5/S5_CLAMP_Vegora/._CLAMP analysis
- __MACOSX/Supplementary Material S1-S5/._S5_CLAMP_Vegora
- Supplementary Material S1-S5/S1_Climatic_parameters_NLR.xlsx
- __MACOSX/Supplementary Material S1-S5/._S1_Climatic_parameters_NLR.xlsx
- Supplementary Material S1-S5/S3_Taxonomic_description_pollen.pdf
- __MACOSX/Supplementary Material S1-S5/._S3_Taxonomic_description_pollen.pdf
- __MACOSX/._Supplementary Material S1-S5
