# Supplementary material for: Messinian vegetation and climate of the intermontane Florina–Ptolemais–Servia Basin, NW Greece inferred from palaeobotanical data: how well do plant fossils reflect past environments?
Source: R Soc Open Sci. 2020 May 27;7(5):192067. doi: 10.1098/rsos.192067 (PMC7277258; doi:10.1098/rsos.192067)
Supplement: Supplementary Material [file rsos192067supp1.zip › Supplementary Material S1-S5/S4_Palynomorph_abundance.xlsx]

## Sheet: Table S4
Supplementary Material Tables S4 - Palynomorph abundance of sample S115992
Sorted by abundance			Sorted by Taxonomy
Taxon	Count		Taxon	Count	%	Type
Pinus subgen. Strobus	47		Spirogyra spp.	18	0.0420561	A
Alnus sp.	40		Osmunda sp.	18	0.0420561	F		Algae (A)
Abies sp.	36		Leavigatosporites haardti	7	0.0163551	F		Fern (F)	29	0.0705596
Cathaya sp.	30		Davalliaceae vel Polypodiaceae gen. indet.	2	0.0046729	F		Gymnosperm (G)	190	0.462287
Fagus sp.	30		Cryptogramma vel Cheilanthes sp.	1	0.00233645	F		Angiosperm tree (T)	125	0.304136
Pinus subgen. Pinus	33		Pteris sp.	1	0.00233645	F		Angiosperm herb (H)	13	0.0316302
Quercus sp. (L)	21		Pinus subgen. Strobus	47	0.109813	G		Angiosperm tree wet (Tw)	51	0.124088
Papillate Cupressaceae	19		Abies	36	0.0841121	G		Angiosperm herb wet (Hw)	2	0.00486618
Spirogyra sp.	18		Cathaya sp.	30	0.0700935	G		Undetermined Angiosperm	2	0.00486618
Osmunda sp.	18		Pinus subgen. Pinus	33	0.0771028	G			412
Ulmus vel Zelkova sp.	18		Papillate Cupressaceae	19	0.0443925	G
Cedrus sp.	18		Cedrus sp.	18	0.0420561	G
Carya sp.	13		Tsuga spp.	7	0.0163551	G		Total arboreal vs non arboreal
Engelhardioideae gen. indet.	10		Amaranthaceae/Chenopodioideae gen. indet. spp.	3	0.00700935	H		Arboreal (all)	366	0.894866
Quercus sp. (S)	9		Apiaceae spp.	3	0.00700935	H		Non arboreal (all)	44	0.107579
Betula sp.	8		Asteraceae gen. indet. spp.	2	0.0046729	H
Salix sp.	8		Poaceae gen. indet.	1	0.00233645	H		Total Fern, Gymnosperm, Angio tree and herbs
Leavigatosporites haardti	7		Geranium sp.	1	0.00233645	H		Fern	29	0.0709046
Tsuga spp.	7		Caryophyllaceae gen. indet.	1	0.00233645	H		Gymnosperm	190	0.464548
Amaranthaceae/Chenopodioideae gen. indet. spp.	3		Cichorioideae gen. indet.	1	0.00233645	H		Angiosperm T	176	0.430318
Apiaceae spp.	3		Succisa sp.	1	0.00233645	H		Angiosperm H	15	0.0366748
Carpinus sp.	3		Typha sp.	2	0.0046729	Hw
Olea sp.	3		Fagus sp.	30	0.0700935	T		Only Angiosperms
Davalliaceae vel Polypodiaceae gen. indet.	2		Quercus sp. (L)	21	0.0490654	T		Angiosperm T	125	0.65445
Asteraceae gen. indet. spp.	2		Ulmus vel Zelkova sp.	18	0.0420561	T		Angiosperm Tw	51	0.267016
Typha sp.	2		Carya sp.	13	0.0303738	T		Angiosperm H	13	0.0680628
Corylus sp.	2		Engelhardioideae gen. indet.	10	0.0233645	T		Angiosperm Hw	2	0.0104712
Acer sp.	2		Quercus sp. (S)	9	0.021028	T		Sum	191
Nyssa sp.	2		Betula sp.	8	0.0186916	T
Incertae sedis	2		Carpinus sp.	3	0.00700935	T
Cryptogramma vel Cheilanthes sp.	1		Olea sp.	3	0.00700935	T
Pteris sp.	1		Corylus sp.	2	0.0046729	T
Poaceae gen. indet.	1		Acer sp.	2	0.0046729	T
Geranium sp.	1		Parthenocissus sp.	1	0.00233645	T
Caryophyllaceae gen. indet.	1		Castaneoideae gen. indet.	1	0.00233645	T
Cichorioideae gen. indet.	1		Platycarya sp.	1	0.00233645	T
Succisa sp.	1		Cotinus sp.	1	0.00233645	T
Parthenocissus sp.	1		Pistacia sp.	1	0.00233645	T
Castaneoideae gen. indet.	1		Craigia sp.	1	0.00233645	T
Platycarya sp.	1		Alnus sp.	40	0.0934579	Tw
Cotinus sp.	1		Salix sp.	8	0.0186916	Tw
Pistacia sp.	1		Nyssa sp.	2	0.0046729	Tw
Craigia sp.	1		Fraxinus sp.	1	0.00233645	Tw
Fraxinus sp.	1		Incerta sedis	2	0.0046729	U
Sum of counted grains and spores	430			430
