# Supplementary material for: Messinian vegetation and climate of the intermontane Florina–Ptolemais–Servia Basin, NW Greece inferred from palaeobotanical data: how well do plant fossils reflect past environments?
Source: R Soc Open Sci. 2020 May 27;7(5):192067. doi: 10.1098/rsos.192067 (PMC7277258; doi:10.1098/rsos.192067)
Supplement: Supplementary Material [file rsos192067supp1.zip › Supplementary Material S1-S5/S2_Supplement Table S2 NEW_Ko╠êppen_Signatures.xlsx]

## Sheet: Table S2(1)
Supplementary Material Tables S2 - Köppen-Geiger climate type signatures
Table S2 (1) - Scored Köppen-Geiger signatures of all NLR species of the macrofossil and pollen flora of Vegora
Species/species complex	Reference	Af	Am	As	Aw	Cfa	Cfb	Cfc	Dfa	Dfb	Dfc	Dfd	Cwa	Cwb	Dwa	Dwb	Dwc	ET	Csa	Csb	Dsa	Dsb	Dsc	BSh	BSk	BWh	BWk
Gymnosperm
Ginkgoaceae
Ginkgo biloba L.	Fang et al. 2009, e-floras, GBIF	0	0	0	0	1	1	0	0	0	0	0	1	1	0	1	0	0	0	0	0	0	0	0	0	0	0
Cupressaceae
Sequoia sempervirens (D.Don) Endl.	Farjon 2005, Thompson et al. 1999-2006, GBIF, USDA, ThreatenedConifers.org, e-floras	0	0	0	0	0	0	0	0	0	0	0	0	0	0	0	0	0	0	1	0	0	0	0	0	0	0
Cryptomeria japonica D.Don	Farjon 2005, Fang et al. 2009, e-floras, GBIF	0	0	0	0	1	1	1	0	1	0	0	0	0	0	0	0	0	0	0	0	0	0	0	0	0	0
Glyptostrobus pensilis (Staunton ex D.Don) K.Koch	Farjon 2005, Fang et al. 2009, e-floras, GBIF, ThreatenedConifers.org	0	1	0	1	1	1	0	0	0	0	0	1	1	0	0	0	0	0	0	0	0	0	0	0	0	0
Taxodium distichum (L.) Rich.	Farjon 2005, Thompson et al. 1999-2006, GBIF, USDA, e-floras	1	1	0	1	1	0	0	0	0	0	0	0	0	0	0	0	0	0	0	0	0	0	0	0	0	0
Taxodium mucronatum Ten.	Farjon 2005, Thompson et al. 1999-2006, GBIF, USDA, e-floras	1	1	1	1	1	1	0	0	0	0	0	1	1	0	0	0	0	0	0	0	0	0	1	0	0	0
Taiwania cryptomerioides Hayata	Farjon 2005, Fang et al. 2009, e-floras, GBIF	0	0	0	1	1	1	1	0	0	0	0	1	1	0	1	1	1	0	0	0	0	0	0	0	0	0
Pinaceae
Abies alba Mill.	Farjon 1990, GBIF	0	0	0	0	1	1	1	0	1	1	0	0	0	0	0	0	0	1	1	0	0	0	0	0	0	0
Abies nebrodensis (Lojac.) Mattei	Farjon 1990, GBIF	0	0	0	0	0	0	0	0	0	0	0	0	0	0	0	0	0	0	1	0	0	0	0	0	0	0
Abies cephalonica Loud.	Farjon 1990, GBIF	0	0	0	0	0	0	0	0	0	0	0	0	0	0	0	0	0	1	1	0	0	0	0	0	0	0
Abies nordmannia (Steven) Spach	Farjon 1990, GBIF	0	0	0	0	1	1	0	0	1	1	0	0	0	0	0	0	0	1	1	0	0	0	0	0	0	0
Abies cilicica (Ant. Et Kotschy) Carrière	Farjon 1990, GBIF	0	0	0	0	0	0	0	0	0	0	0	0	0	0	0	0	0	1	1	0	1	1	0	0	0	0
Abies pinsapo Boiss.	Farjon 1990, GBIF	0	0	0	0	0	0	0	0	0	0	0	0	0	0	0	0	0	1	1	0	0	0	0	0	0	0
Abies numidica De Lannoy ex Carrière	Farjon 1990, GBIF	0	0	0	0	0	0	0	0	0	0	0	0	0	0	0	0	0	1	0	0	0	0	0	0	0	0
Abies bracteata (D.Don) D.Don ex Poit.	Farjon 1990, GBIF	0	0	0	0	0	0	0	0	0	0	0	0	0	0	0	0	0	1	0	0	0	0	0	0	0	0
Abies homolepis Sieb. & Zucc.	Farjon 1990, GBIF	0	0	0	0	1	1	0	0	1	0	0	0	0	0	0	0	0	0	0	0	0	0	0	0	0	0
Abies recurvata Mast. [=A. ernestii Rehder + A. ernestii var. Salouensis (Bordères & Gaussen ) W.C.Cheng & L.K.Fu]	Farjon 1990, GBIF	0	0	0	0	1	1	0	0	0	0	0	1	1	0	1	1	1	0	0	0	0	0	0	0	0	0
Abies firma Sieb. & Zucc.	Farjon 1990, GBIF	0	0	0	0	1	1	1	0	1	1	0	0	0	0	0	0	0	0	0	0	0	0	0	0	0	0
Abies beshanzuensis M.H.Wu + A.beshanzuensis var. Ziyuanesis (L.K.Fu &S.L.Mo) L.K.Fu & Nan Li	Farjon 1990, GBIF	0	0	0	0	1	1	0	0	0	0	0	0	0	0	0	0	0	0	0	0	0	0	0	0	0	0
Abies holophylla Maxim.	Farjon 1990, GBIF	0	0	0	0	1	0	0	0	0	0	0	1	0	0	0	0	0	0	0	0	0	0	0	0	0	0
Abies chensiensis Van Tieghem	Farjon 1990, GBIF	0	0	0	0	1	1	0	0	0	0	0	1	1	0	0	0	0	0	0	0	0	0	0	0	0	0
Abies pindrow (D.Don) Royle	Farjon 1990, GBIF	0	0	0	0	0	0	0	1	1	0	0	1	1	0	1	1	0	0	0	0	0	0	0	0	0	0
Abies ziyuanensis Fu & Mo	Farjon 1990, GBIF	0	0	0	0	1	0	0	0	0	0	0	0	0	0	0	0	0	0	0	0	0	0	0	0	0	0
Abies amabilis Dougl. Ex Forbes	Farjon 1990, GBIF	0	0	0	0	0	1	1	0	1	1	0	0	0	0	0	0	0	0	1	0	1	1	0	0	0	0
Abies mariesii Mast.	Farjon 1990, GBIF	0	0	0	0	1	1	0	0	1	1	0	0	0	0	0	0	0	0	0	0	0	0	0	0	0	0
Abies delavayi Franch. + Abies delavayi var. Motuoensis C.Y.Cheng & L.K.Fu + Abies delavayi var. nukiangensis (C.Y.Cheng & L.K.Fu) Farjon	Farjon 1990, GBIF	0	0	0	0	0	0	0	0	0	0	0	1	1	0	1	1	1	0	0	0	0	0	1	1	0	0
Abies fabri (Mast.) Craib	Farjon 1990, GBIF	0	0	0	0	0	0	0	0	0	0	0	1	1	0	1	1	1	0	0	0	0	0	0	0	0	0
Abies forrestii Coltm.-Rog. + A. forrestii var. ferreana (Bordères & Gaussen) Frajon + A. forrestii var. georggei (Orr) Frajon	Farjon 1990, GBIF	0	0	0	0	0	1	0	0	0	0	0	1	1	0	1	1	1	0	0	0	0	0	0	0	0	0
Abies chengii Rushforth	Farjon 1990, GBIF	0	0	0	0	0	0	0	0	0	0	0	1	1	0	0	0	0	0	0	0	0	0	0	0	0	0
Abies densa Griff.	Farjon 1990, GBIF	0	0	0	0	0	0	0	0	0	0	0	1	1	0	0	1	1	0	0	0	0	0	0	0	0	0
Abies spectabilis (D.Don) Spach	Farjon 1990, GBIF	0	0	0	0	0	0	0	0	0	0	0	1	1	0	1	1	1	0	0	0	0	0	0	0	0	0
Abies fargesii Franch. + Abies fargesii var. Faxoniana (Rehder & E.H.Wilson) Liu	Farjon 1990, GBIF	0	0	0	0	1	0	0	0	0	0	0	1	1	0	1	1	1	0	0	0	0	0	1	1	0	0
Abies fanjingshanensis W.L.Huang, Y.L.Tu & S.T.Fang	Farjon 1990, GBIF	0	0	0	0	1	1	0	0	0	0	0	0	0	0	0	0	0	0	0	0	0	0	0	0	0	0
Abies yuanbaoshanensis Y.J.Lu & L.K.Fu	Farjon 1990, GBIF	0	0	0	0	1	1	0	0	0	0	0	1	0	0	0	0	0	0	0	0	0	0	0	0	0	0
Abies squamata Mast.	Farjon 1990, GBIF	0	0	0	0	0	0	0	0	0	0	0	1	1	0	1	1	1	0	0	0	0	0	0	0	0	0
Abies kawakamii (Hayata) Ito	Farjon 1990, GBIF	0	0	0	0	1	1	1	0	0	0	0	1	1	0	0	0	0	0	0	0	0	0	0	0	0	0
Abies balsamea (L.) Mill.	Farjon 1990, GBIF	0	0	0	0	1	1	0	1	1	1	0	0	0	0	0	1	0	0	0	0	0	0	0	0	0	0
Abies lasiocarpa (Hook.) Nutt.	Farjon 1990, GBIF	0	0	0	0	0	1	1	0	1	1	0	0	0	0	0	0	1	1	1	0	1	1	0	0	0	0
Abies sibirica Ledeb.	Farjon 1990, GBIF	0	0	0	0	0	0	0	1	1	1	0	0	0	0	1	1	1	0	0	0	0	0	0	0	0	0
Abies sachalinensis (Fr.Schmidt) Mast.	Farjon 1990, GBIF	0	0	0	0	0	0	0	0	1	1	0	0	0	0	0	0	0	0	0	0	1	0	0	0	0	0
Abies fraseri (Pursh) Poir.	Farjon 1990, GBIF	0	0	0	0	1	1	0	0	0	0	0	0	0	0	0	0	0	0	0	0	0	0	0	0	0	0
Abies koreana Wilson	Farjon 1990, GBIF	0	0	0	0	1	0	0	0	0	0	0	1	0	0	1	0	0	0	0	0	0	0	0	0	0	0
Abies nephrolepis (Trautv. ex Maxim.) Maxim.	Farjon 1990, GBIF	0	0	0	0	0	0	0	0	1	1	0	0	0	0	1	1	0	0	0	0	0	0	1	1	0	0
Abies veitchii Lindl.	Farjon 1990, GBIF	0	0	0	0	1	1	0	0	1	1	0	0	0	0	0	0	0	0	0	0	0	0	0	0	0	0
Abies grandis (Dougl. ex D.Don) Linl.	Farjon 1990, GBIF	0	0	0	0	0	1	1	0	1	1	0	0	0	0	0	0	1	0	1	0	1	1	0	0	0	0
Abies concolor (Gord. & Glend.) Lindl. Ex Hildebr.	Farjon 1990, GBIF	0	0	0	0	0	1	0	0	1	0	0	0	0	0	0	0	1	1	1	0	1	1	0	0	0	0
Abies durangensis Martinez	Farjon 1990, GBIF	0	0	0	0	0	0	0	0	0	0	0	1	1	0	0	0	0	1	1	0	0	0	1	1	0	0
Abies guatemalensis Rehder	Farjon 1990, GBIF	0	0	0	0	0	1	0	0	0	0	0	1	1	0	0	0	0	1	1	0	0	0	0	0	0	0
Abies religiosa (R.B.K.) Schlecht. & Cham.	Farjon 1990, GBIF	0	0	0	0	1	1	0	0	0	0	0	1	1	0	0	0	0	1	1	0	0	0	0	0	0	0
Abies vejarii Matinez	Farjon 1990, GBIF	0	0	0	0	1	1	0	0	0	0	0	1	1	0	0	0	0	1	1	0	0	0	0	0	0	0
Abies hickelii Flous & Gaussen	Farjon 1990, GBIF	0	0	0	0	1	1	0	0	0	0	0	1	1	0	0	0	0	1	1	0	0	0	0	0	0	0
Abies procera Rehder	Farjon 1990, GBIF	0	0	0	0	0	0	0	0	0	0	0	0	0	0	0	0	0	1	1	0	1	1	0	0	0	0
Abies chayuensis C.Y.Cheng & L.K.Fu	Farjon 1990, GBIF	0	0	0	0	0	0	0	0	0	0	0	1	1	1	1	0	1	0	0	0	0	0	0	0	0	0
Abies magnifica A.Murr.	Farjon 1990, GBIF	0	0	0	0	0	0	0	0	0	0	0	0	0	0	0	0	0	1	1	0	0	0	0	0	0	0
Cathaya argyrophylla Chun & Kuang	Farjon 1990, Fang et al. 2009, e-floras, GBIF, ThreatenedConifers.org	0	0	0	0	1	1	0	0	0	0	0	0	0	0	0	0	0	0	0	0	0	0	0	0	0	0
Cedrus libani A.Rich.	Farjon 1990, GBIF, ThreatenedConifers.org	0	0	0	0	0	0	0	0	0	0	0	0	0	0	0	0	0	1	1	0	1	0	0	0	0	0
Cedrus atlantica (Endl.) Manetti ex Carrière	Farjon 1990, GBIF, ThreatenedConifers.org	0	0	0	0	1	0	0	0	0	0	0	0	0	0	0	0	0	1	1	0	0	0	1	1	0	0
Cedrus brevifolia (Hook.) Henry	Farjon 1990, GBIF, ThreatenedConifers.org	0	0	0	0	0	0	0	0	0	0	0	0	0	0	0	0	0	1	1	0	0	0	0	0	0	0
Cedrus deodara (Roxb.) G.Don in Loud.	Farjon 1990, Fang et al. 2009, e-floras, GBIF	0	0	0	0	1	1	0	0	1	1	0	1	1	0	0	1	0	1	1	0	0	0	0	0	0	0
Keteleeria davidiana (Bert.) Beissn. (=K. pubescens C.Y.Cheng & L.K.Fu) + K. davidiana var. Clacarea (C.Y.Cheng & L.K.Fu)	Farjon 2005, Fang et al. 2009, e-floras, GBIF	0	0	0	0	1	1	0	0	0	0	0	1	1	0	0	0	0	0	0	0	0	0	0	0	0	0
Keteleeria evelyniana Mast. (=K. hainanensis Chun & Tsiang)	Farjon 2005, Fang et al. 2009, e-floras, GBIF	0	0	0	1	1	0	0	0	0	0	0	1	1	0	0	0	0	0	0	0	0	0	0	0	0	0
Keteleeria fortunei (A.Murray) Carrière + K. fortunei var. Cyclolepis (Flous) Silba	Farjon 2005, Fang et al. 2009, e-floras, GBIF	0	0	0	0	1	1	0	0	0	0	0	1	1	0	0	0	0	0	0	0	0	0	0	0	0	0
Pinus subgen Strobus
Pinus strobus L. + P. strobus var. Chiapensis Martínez	Farjon 2005, Thompson et al. 1999-2006, GBIF, USDA, e-floras	0	0	0	0	1	1	0	1	1	1	0	1	1	0	0	0	0	0	0	0	0	0	0	0	0	0
Pinus lambertiana Douglas	Farjon 2005, Thompson et al. 1999-2006, GBIF, USDA, e-floras	0	0	0	0	0	0	0	0	0	0	0	0	0	0	0	0	0	1	1	0	0	1	0	0	0	0
Pinus monticola Douglas ex D.Don	Farjon 2005, Thompson et al. 1999-2006, GBIF, USDA, e-floras	0	0	0	0	0	1	1	0	1	1	0	0	0	0	0	0	1	0	1	0	1	1	0	0	0	0
Pinus albicaulis Engelm.	Farjon 2005, Thompson et al. 1999-2006, GBIF, USDA, e-floras	0	0	0	0	0	1	0	1	1	1	0	0	0	0	0	0	1	0	1	0	1	1	0	1	0	0
Pinus strobiformis Engelm.	Farjon 2005, Thompson et al. 1999-2006, GBIF, USDA, e-floras	0	0	0	0	0	1	0	0	1	1	0	1	1	0	0	0	0	1	1	0	0	0	1	1	1	0
Pinus flexilis E.James	Farjon 2005, Thompson et al. 1999-2006, GBIF, USDA, e-floras	0	0	0	0	0	1	0	0	1	1	0	0	0	0	0	0	1	1	1	0	1	1	0	1	0	0
Pinus armandii Franch. + P. armandii mastersiana (Hayata) Hayata	Farjon 2005, Fang et al. 2009, e-floras, GBIF	0	0	0	0	1	1	0	0	0	0	0	1	1	1	1	1	0	0	0	0	0	0	0	1	0	0
Pinus bhutanica Grieson et al.	Farjon 2005, GBIF	0	0	0	0	0	0	0	0	0	0	0	0	1	0	1	1	0	0	0	0	0	0	0	1	0	0
Pinus wallichiana A.B.Jacks.	Farjon 2005, Fang et al. 2009, e-floras, GBIF	0	0	0	0	1	1	0	0	1	1	0	1	1	0	1	1	1	0	0	1	1	0	0	0	0	0
Pinus fenzeliana Hand.-Mazz. + Pinus Kwangtungensis Chun & Tsiang	Farjon 2005, Fang et al. 2009, e-floras, GBIF	0	1	0	1	1	0	0	0	0	0	0	1	0	0	0	0	0	0	0	0	0	0	0	0	0	0
Pinus koraiensis Sieb. & Zucc.	Farjon 2005, Fang et al. 2009, e-floras,FOJ, GBIF	0	0	0	0	1	0	0	0	1	0	0	1	0	1	1	1	0	0	0	0	0	0	0	0	0	0
Pinus morrisonicola Hayata	Farjon 2005, Fang et al. 2009, e-floras, GBIF	0	0	0	1	1	1	0	0	0	0	0	1	1	0	0	0	0	0	0	0	0	0	0	0	0	0
Pinus pumila (Pall.) Regel	Farjon 2005, GBIF	0	0	0	0	1	1	0	0	1	1	0	0	0	1	1	1	1	0	0	0	0	1	0	0	0	0
Pinus sibirica Du Tour	Farjon 2005, Fang et al. 2009, e-floras, GBIF	0	0	0	0	0	0	0	0	1	1	0	0	0	0	1	1	1	0	0	0	0	0	0	1	0	0
Pinus ayacahuite Ehrenb. Ex Schltdl.	Farjon 2005, Thompson et al. 1999-2006, GBIF, USDA, e-floras	0	0	0	1	1	1	0	0	0	0	0	1	1	0	0	0	0	0	0	0	0	0	0	1	0	0
Pinus cembra L.	Farjon 2005, GBIF	0	0	0	0	0	1	0	0	1	1	0	0	0	0	0	0	1	0	0	0	0	0	0	0	0	0
Pinus dalatensis Ferré	Farjon 2005, GBIF	0	0	0	1	1	0	0	0	0	0	0	1	0	0	0	0	0	0	0	0	0	0	0	0	0	0
Pinus parvifolia Sieb. & Zucc.	Farjon 2005, GBIF,FOJ	0	0	0	0	1	1	0	0	1	1	0	0	0	0	0	0	0	0	0	0	0	0	0	0	0	0
Pinus peuce Griseb.	Farjon 2005, GBIF	0	0	0	0	1	1	0	0	1	1	0	0	0	0	0	0	0	0	1	0	0	0	0	0	0	0
Pinus bungeana Zucc. ex Endl.	Farjon 2005, Fang et al. 2009, e-floras, GBIF	0	0	0	0	0	0	0	0	0	0	0	1	1	1	1	1	0	0	0	0	0	0	0	1	0	0
Pinus squamata X.W.Li	Fang et al. 2009, e-floras	0	0	0	0	0	0	0	0	0	0	0	1	1	0	0	0	0	0	0	0	0	0	0	0	0	0
Pinus gerardiana Wall. ex. D.Don	Farjon 2005, Fang et al. 2009, e-floras, GBIF	0	0	0	0	1	1	0	0	1	1	0	1	1	0	0	0	1	0	0	0	1	1	0	1	0	0
Pinus krempfii Lecomte	Farjon 2005, GBIF	0	1	0	1	0	0	0	0	0	0	0	0	1	0	0	0	0	0	0	0	0	0	0	0	0	0
Pinus monophylla Torr. & Frém.	Farjon 2005, Thompson et al. 1999-2006, GBIF, USDA, e-floras	0	0	0	0	0	0	0	0	0	0	0	0	0	0	0	0	0	1	1	0	0	1	0	1	0	0
Pinus quadrifolia (Parl. ex Sudw.) Silba	Farjon 2005, Thompson et al. 1999-2006, GBIF, USDA, e-floras	0	0	0	0	0	0	0	0	0	0	0	0	0	0	0	0	0	1	1	0	0	0	0	0	0	0
Pinus edulis Engelm.	Farjon 2005, Thompson et al. 1999-2006, GBIF, USDA, e-floras	0	0	0	0	0	1	0	0	1	1	0	0	0	0	0	0	0	1	1	0	1	0	0	1	0	0
Pinus cembroides Zucc.	Farjon 2005, Thompson et al. 1999-2006, GBIF, USDA, e-floras	0	0	0	0	1	1	0	0	0	0	0	1	1	0	0	0	0	0	1	0	0	0	1	1	1	0
Pinus culminicola Andresen & Beaman	Farjon 2005, GBIF	0	0	0	0	1	1	0	0	0	0	0	0	0	0	0	0	0	0	0	0	0	0	0	1	0	0
Pinus rzedowskii Madrigal & M.Caball.	Farjon 2005, GBIF	0	0	1	0	0	0	0	0	0	0	0	0	0	0	0	0	0	0	1	0	0	0	0	0	0	0
Pinus maximartinezii Rzed.	Farjon 2005, GBIF	0	0	0	0	0	0	0	0	0	0	0	1	1	0	0	0	0	0	0	0	0	0	0	0	0	0
Pinus pinceana Gordon	Farjon 2005, Thompson et al. 1999-2006, GBIF, USDA, e-floras	0	0	0	0	1	1	0	0	0	0	0	1	1	0	0	0	0	0	0	0	0	0	1	1	1	0
Pinus aristata Engelm.	Farjon 2005, Thompson et al. 1999-2006, GBIF, USDA, e-floras	0	0	0	0	0	1	0	0	1	1	0	0	0	0	0	0	1	0	1	0	1	0	0	0	0	0
Pinus longaeva D.K.Bailey	Farjon 2005, Thompson et al. 1999-2006, GBIF, USDA, e-floras	0	0	0	0	1	0	0	0	1	1	0	0	0	0	0	0	1	0	1	0	1	1	0	0	0	0
Pinus balfouriana Balf.	Farjon 2005, Thompson et al. 1999-2006, GBIF, USDA, e-floras	0	0	0	0	1	0	0	0	0	0	0	0	0	0	0	0	0	0	1	0	0	1	0	0	0	0
Pinus nelsonii Shaw	Farjon 2005, GBIF	0	0	0	0	1	1	0	0	0	0	0	1	0	0	0	0	0	0	0	0	0	0	0	1	1	0
Pinus subgen Pinus
Pinus heldreichii H.Christ	Farjon 2005, Critchfield & Little 1966, GBIF	0	0	0	0	0	1	0	0	1	1	0	0	0	0	0	0	0	1	1	0	0	0	0	0	0	0
Pinus brutia Ten.	Farjon 2005, San-Miguel-Ayanez et al. 2016, GBIF	0	0	0	0	1	1	0	0	0	0	0	0	0	0	0	0	0	1	1	0	0	0	0	0	0	0
Pinus halepensis Mill.	Farjon 2005, San-Miguel-Ayanez et al. 2016, GBIF	0	0	0	0	1	1	0	0	0	0	0	0	0	0	0	0	0	1	1	0	0	0	0	1	0	0
Pinus pinea L.	Farjon 2005, San-Miguel-Ayanez et al. 2016, GBIF	0	0	0	0	0	0	0	0	0	0	0	0	0	0	0	0	0	1	1	0	0	0	0	0	0	0
Pinus canarensis C.Sm.	Farjon 2005, GBIF	0	0	0	0	0	0	0	0	0	0	0	0	0	0	0	0	0	1	1	0	0	0	1	1	0	0
Pinus roxburghii Sarg.	Farjon 2005, Fang et al. 2009, e-floras, GBIF	0	0	0	0	1	1	0	0	1	1	0	1	1	0	0	0	0	0	0	0	1	1	0	0	0	0
Pinus latteri Manson	Farjon 2005, Fang et al. 2009, e-floras, GBIF	0	1	0	1	0	0	0	0	0	0	0	1	0	0	0	0	0	0	0	0	0	0	0	0	0	0
Pinus merkusii Jungh. & de Vriese	Farjon 2005, GBIF	1	1	0	1	0	0	0	0	0	0	0	0	0	0	0	0	0	0	0	0	0	0	0	0	0	0
Pinus greggii Engelm. ex Parl.	Farjon 2005, Thompson et al. 1999-2006, GBIF, USDA, e-floras	0	0	0	0	1	1	0	0	0	0	0	1	1	0	0	0	0	0	0	0	0	0	1	1	0	0
Pinus glabra Walt.	Farjon 2005, Thompson et al. 1999-2006, GBIF, USDA, e-floras	0	0	0	0	1	0	0	0	0	0	0	0	0	0	0	0	0	0	0	0	0	0	0	0	0	0
Pinus muricata D.Don	Farjon 2005, Thompson et al. 1999-2006, GBIF, USDA, e-floras	0	0	0	0	0	0	0	0	0	0	0	0	0	0	0	0	0	0	1	0	0	0	0	0	0	0
Pinus elliottii Engelm. + P. elliottii var. Densa Little & Dorman	Farjon 2005, Thompson et al. 1999-2006, GBIF, USDA, e-floras	1	1	0	1	1	0	0	0	0	0	0	0	0	0	0	0	0	0	0	0	0	0	0	0	0	0
Pinus taeda L.	Farjon 2005, GBIF	0	0	0	0	1	0	0	0	0	0	0	0	0	0	0	0	0	0	0	0	0	0	0	0	0	0
Pinus pungens lamb.	Farjon 2005, Thompson et al. 1999-2006, GBIF, USDA, e-floras	0	0	0	0	1	1	0	0	0	0	0	0	0	0	0	0	0	0	0	0	0	0	0	0	0	0
Pinus caribaea Morlet	Farjon 2005, Thompson et al. 1999-2006, GBIF, USDA, e-floras	1	1	1	1	0	0	0	0	0	0	0	0	0	0	0	0	0	0	0	0	0	0	0	0	0	0
Pinus echinata Mill.	Farjon 2005, Thompson et al. 1999-2006, GBIF, USDA, e-floras	0	0	0	0	1	1	0	0	0	0	0	0	0	0	0	0	0	0	0	0	0	0	0	0	0	0
Pinus rigida Mill.	Farjon 2005, Thompson et al. 1999-2006, GBIF, USDA, e-floras	0	0	0	0	1	1	0	1	1	0	0	0	0	0	0	0	0	0	0	0	0	0	0	0	0	0
Pinus palustris Mill.	Farjon 2005, Thompson et al. 1999-2006, GBIF, USDA, e-floras	0	0	0	0	1	0	0	0	0	0	0	0	0	0	0	0	0	0	0	0	0	0	0	0	0	0
Pinus serotina Michx.	Farjon 2005, Thompson et al. 1999-2006, GBIF, USDA, e-floras	0	0	0	0	1	0	0	0	0	0	0	0	0	0	0	0	0	0	0	0	0	0	0	0	0	0
Pinus leiophylla Scheide ex Schltdl. & Cham. + P. leiophylla chihuahuana (Engelm.) G.R.Shaw	Farjon 2005, Thompson et al. 1999-2006, GBIF, USDA, e-floras	0	0	1	1	1	1	0	0	0	0	0	1	1	0	0	0	0	0	0	0	0	0	1	1	0	0
Pinus attenuata Lemmon	Farjon 2005, Thompson et al. 1999-2006, GBIF, USDA, e-floras	0	0	0	0	0	0	0	0	0	0	0	0	0	0	0	0	0	1	1	0	0	0	0	0	0	0
Pinus radiata D.Don	Farjon 2005, Thompson et al. 1999-2006, GBIF, USDA, e-floras	0	0	0	0	0	0	0	0	0	0	0	0	0	0	0	0	0	0	1	0	0	0	0	0	0	0
Pinus herrerae Martiínez	Farjon 2005, GBIF	0	0	1	1	0	0	0	0	0	0	0	1	1	0	0	0	0	0	0	0	0	0	1	1	0	0
Pinus lawsonii Roezl ex Gordon	Farjon 2005, Thompson et al. 1999-2006, GBIF, USDA, e-floras	0	0	1	1	1	1	0	0	0	0	0	1	1	0	0	0	0	0	0	0	0	0	0	0	0	0
Pinus lumholtzii B.L.Rob. & Fernald	Farjon 2005, Thompson et al. 1999-2006, GBIF, USDA, e-floras	0	0	0	0	0	0	0	0	0	0	0	1	1	0	0	0	0	0	0	0	0	0	1	1	0	0
Pinus occidentalis Sw.	Farjon 2005, GBIF	1	1	0	1	0	1	0	0	0	0	0	0	0	0	0	0	0	0	0	0	0	0	0	0	0	0
Pinus oocarpa Schiede ex Schltdl.	Farjon 2005, GBIF	0	1	1	1	1	1	0	0	0	0	0	1	1	0	0	0	0	0	0	0	0	0	1	1	0	0
Pinus patula Schiede ex Schltdl. & Cham.	Farjon 2005, Thompson et al. 1999-2006, GBIF, USDA, e-floras	0	1	1	0	1	1	0	0	0	0	0	1	1	0	0	0	0	0	0	0	0	0	0	1	0	0
Pinus pinaster Aiton	Farjon 2005, San-Miguel-Ayanez et al. 2016, GBIF	0	0	0	0	1	1	0	0	0	0	0	0	0	0	0	0	0	1	1	0	0	0	0	0	0	0
Pinus pringlei Shaw	Farjon 2005, Thompson et al. 1999-2006, GBIF, USDA, e-floras	0	0	1	1	0	0	0	0	0	0	0	1	1	0	0	0	0	0	0	0	0	0	0	0	0	0
Pinus tecunumanii Eguiluz & J.P.Perry	Farjon 2005, GBIF	0	1	1	1	0	1	0	0	0	0	0	0	1	0	0	0	0	0	0	0	0	0	0	1	0	0
Pinus teocote Schiede ex Schltdl. & Chamb	Farjon 2005, GBIF	0	0	0	1	1	1	0	0	0	0	0	1	1	0	0	0	0	0	0	0	0	0	1	1	0	0
Pinus durangensis Martinéz	Farjon 2005, Thompson et al. 1999-2006, GBIF, USDA, e-floras	0	0	0	0	0	0	0	0	0	0	0	1	1	0	0	0	0	0	0	0	0	0	1	1	0	0
Pinus maximinoi H.E.Moore	Farjon 2005, GBIF	0	1	1	1	1	1	0	0	0	0	0	1	1	0	0	0	0	0	0	0	0	0	1	1	0	0
Pinus douglasiana Martínez	Farjon 2005, Thompson et al. 1999-2006, GBIF, USDA, e-floras	0	0	1	1	0	0	0	0	0	0	0	1	1	0	0	0	0	0	0	0	0	0	1	1	0	0
Pinus pseudostrobus Lindl.	Farjon 2005, Thompson et al. 1999-2006, GBIF, USDA, e-floras	0	0	1	1	1	1	0	0	0	0	0	1	1	0	0	0	0	0	0	0	0	0	1	1	0	0
Pinus devoniana Lindl.	Farjon 2005, GBIF	0	0	0	1	1	1	0	0	0	0	0	1	1	0	0	0	0	0	0	0	0	0	1	1	0	0
Pinus montezumae Lamb.	Farjon 2005, GBIF	0	1	1	1	1	1	0	0	0	0	0	1	1	0	0	0	0	0	0	0	0	0	1	1	1	0
Pinus hartwegii Lindl.	Farjon 2005, Thompson et al. 1999-2006, GBIF, USDA, e-floras	0	0	0	1	1	1	0	0	0	0	0	1	1	0	0	0	0	0	0	0	0	0	1	1	0	0
Pinus torreyana Parry ex Carrière	Farjon 2005, Thompson et al. 1999-2006, GBIF, USDA, e-floras	0	0	0	0	0	0	0	0	0	0	0	0	0	0	0	0	0	0	1	0	0	0	0	0	0	0
Pinus sabineana Douglas ex D.Don	Farjon 2005, Thompson et al. 1999-2006, GBIF, USDA, e-floras	0	0	0	0	0	0	0	0	0	0	0	0	0	0	0	0	0	1	1	0	0	0	0	0	0	0
Pinus coulteri D.Don	Farjon 2005, Thompson et al. 1999-2006, GBIF, USDA, e-floras	0	0	0	0	0	0	0	0	0	0	0	0	0	0	0	0	0	1	1	0	0	0	0	1	0	0
Pinus engelmannii Carrière	Farjon 2005, Thompson et al. 1999-2006, GBIF, USDA, e-floras	0	0	0	0	0	0	0	0	0	0	0	1	1	0	0	0	0	0	0	0	0	0	1	1	0	0
Pinus arizonica Engelm.	Farjon 2005, Thompson et al. 1999-2006, GBIF, USDA, e-floras	0	0	0	0	1	1	0	0	0	0	0	1	1	0	0	0	0	0	0	0	0	0	1	1	1	0
Pinus jeffreyi Balf.	Farjon 2005, Thompson et al. 1999-2006, GBIF, USDA, e-floras	0	0	0	0	1	0	0	0	0	0	0	0	0	0	0	0	0	1	1	0	0	1	0	0	0	0
Pinus ponderosa Douglas ex C.Lawson + P. ponderosa var. Scopulorum Engelm.	Farjon 2005, Thompson et al. 1999-2006, GBIF, USDA, e-floras	0	0	0	0	0	1	0	0	1	1	0	1	1	0	0	0	1	1	1	0	1	1	1	1	0	0
Pinus banksiana Lamb.	Farjon 2005, Thompson et al. 1999-2006, GBIF, USDA, e-floras	0	0	0	0	1	0	0	1	1	1	0	0	0	0	1	0	0	0	0	0	0	1	0	0	0	0
Pinus contorta Dougl. ex Loudon+ P. contorta var. latifolia Engelm. + P. contorta var. Murrayana (Balf.) Engelm.	Farjon 2005, Thompson et al. 1999-2006, GBIF, USDA, e-floras	0	0	0	0	1	1	1	1	1	1	0	0	0	0	0	0	1	1	1	0	1	1	0	0	0	0
Pinus virginiana Mill.	Farjon 2005, Thompson et al. 1999-2006, GBIF, USDA, e-floras	0	0	0	0	1	1	0	0	0	0	0	0	0	0	0	0	0	0	0	0	0	0	0	0	0	0
Pinus clausa (Champ. ex Engelm.) Sarg.	Farjon 2005, Thompson et al. 1999-2006, GBIF, USDA, e-floras	1	1	0	1	1	0	0	0	0	0	0	0	0	0	0	0	0	0	0	0	0	0	0	0	0	0
Pinus nigra J.F.Arnold	Farjon 2005, San-Miguel-Ayanez et al. 2016, GBIF	0	0	0	0	1	1	0	0	1	1	0	0	0	0	0	0	0	1	1	0	1	0	0	0	0	0
Pinus tropicalis Morlet	Farjon 2005, GBIF	0	1	0	1	0	0	0	0	0	0	0	0	0	0	0	0	0	0	0	0	0	0	0	0	0	0
Pinus massoniana Lamb. + P. massoniana var. Morrisonicola Hayata	Farjon 2005, Fang et al. 2009, e-floras, GBIF	0	0	0	1	1	1	0	0	0	0	0	1	1	0	0	1	1	0	0	0	0	0	0	0	0	0
Pinus uncinata Ramond ex DC.	Farjon 2005, GBIF	0	0	0	0	1	1	0	0	1	1	0	0	0	0	0	0	0	0	0	0	0	0	0	0	0	0
Pinus sylvestris L.	Farjon 2005, San-Miguel-Ayanez et al. 2016, GBIF	0	0	0	0	1	1	0	0	1	1	0	0	0	0	1	1	1	1	1	0	1	1	0	0	0	0
Pinus densata Mast.	Farjon 2005, Fang et al. 2009, e-floras, GBIF	0	0	0	0	0	0	0	0	0	0	0	0	1	0	1	1	1	0	0	0	0	0	0	0	0	0
Pinus yunnanensis Franch.	Farjon 2005, Fang et al. 2009, e-floras, GBIF	0	0	0	0	0	0	0	0	0	0	0	1	1	0	1	1	1	0	0	0	0	0	0	0	0	0
Pinus kesiya Royle ex Gordon	Farjon 2005, Fang et al. 2009, e-floras, GBIF	1	1	0	1	0	1	0	0	0	0	0	1	1	0	0	0	0	0	0	0	0	0	0	0	0	0
Pinus thunbergii Parl.	Farjon 2005,FOJ, GBIF	0	0	0	0	1	0	0	0	1	0	0	1	0	1	0	0	0	0	0	0	0	0	0	0	0	0
Pinus tabuliformis Carrière	Farjon 2005, Fang et al. 2009, e-floras, GBIF	0	0	0	0	1	1	0	0	0	0	0	1	1	1	1	1	0	0	0	0	0	0	0	1	0	0
Pinus luchuensis Mayr	Farjon 2005, Fang et al. 2009, e-floras,FOJ, GBIF	0	0	0	0	1	0	0	0	0	0	0	0	0	0	0	0	0	0	0	0	0	0	0	0	0	0
Pinus taiwanensis Hayata	Farjon 2005, Fang et al. 2009, e-floras, GBIF	0	0	0	0	1	1	1	0	0	0	0	1	0	0	0	0	0	0	0	0	0	0	0	0	0	0
Pinus densiflora Sieb. & Zucc. + P. densiflora var. Ussuriensis Liou & Z.Wang	Farjon 2005, Fang et al. 2009, e-floras,FOJ, GBIF	0	0	0	0	1	1	0	1	1	1	0	1	0	1	1	1	0	0	0	0	0	0	0	0	0	0
Pinus resinosa Aiton	Farjon 2005, Thompson et al. 1999-2006, GBIF, USDA, e-floras	0	0	0	0	1	1	0	1	1	0	0	0	0	0	0	0	0	0	0	0	0	0	0	0	0	0
Pinus mugo Turra	Farjon 2005, San-Miguel-Ayanez et al. 2016, GBIF	0	0	0	0	0	1	1	0	1	1	0	0	0	0	0	0	1	0	0	0	0	0	0	0	0	0
Tsuga sieboldii Carrière	Farjon 1990,FOJ, GBIF	0	0	0	0	1	1	0	0	0	0	0	0	0	0	0	0	0	0	0	0	0	0	0	0	0	0
Tsuga diversifolia (Maxim.) Mast.	Farjon 1990,FOJ, GBIF	0	0	0	0	1	1	0	0	1	1	0	0	0	0	0	0	0	0	0	0	0	0	0	0	0	0
Tsuga dumosa (D.Don) Eichler	Farjon 1990, Fang et al. 2009, e-floras, GBIF	0	0	0	0	0	0	0	0	0	0	0	1	1	0	1	1	1	0	0	0	0	0	1	1	0	0
Tsuga chinensis (Frach.) Pritzel in Diels + Tsuga chinensis var. robusta C.Y.Cheng & L.K.Fu	Farjon 1990, Fang et al. 2009, e-floras, GBIF	0	1	0	1	1	1	0	0	0	0	0	1	1	0	1	1	0	0	0	0	0	0	0	1	0	0
Tsuga forresti Downie	Farjon 1990, Fang et al. 2009, e-floras, GBIF, ThreatenedConifers.org	0	0	0	0	0	0	0	0	0	0	0	1	1	0	1	1	0	0	0	0	0	0	0	0	0	0
Tsuga canadensis (L.) Carrière	Farjon 2005, Thompson et al. 1999-2006, GBIF, USDA, e-floras	0	0	0	0	1	1	0	1	1	1	0	0	0	0	0	0	0	0	0	0	0	0	0	0	0	0
Tsuga caroliniana Engelm.	Farjon 2005, Thompson et al. 1999-2006, GBIF, USDA, e-floras	0	0	0	0	1	1	0	0	0	0	0	0	0	0	0	0	0	0	0	0	0	0	0	0	0	0
Tsuga heterophylla (Raf.) Sargent	Farjon 2005, Thompson et al. 1999-2006, GBIF, USDA, e-floras	0	0	0	0	0	1	1	0	1	1	0	0	0	0	0	0	1	0	1	0	1	1	0	0	0	0
Tsuga mertensiana (Bong.) Carrière + Tsuga mertensianaTsuga mertensiana var. grandicona Farjon	Farjon 2005, Thompson et al. 1999-2006, GBIF, USDA, e-floras	0	0	0	0	0	0	0	0	1	1	0	0	0	0	0	0	1	0	1	0	1	1	0	0	0	0
Angiosperm
Lauraceae
Lauraceae general	GBIF, MOBOT	1	1	1	1	1	1	0	0	0	0	0	1	1	1	1	0	0	1	1	0	0	0	1	1	1	0
Sassafras albidum (Natt.) Nees	Thompson et al. 1999-2006, USDA, GBIF, e-floras	0	0	0	0	1	1	0	1	1	0	0	0	0	0	0	0	0	0	0	0	0	0	0	0	0	0
Sassafras tzumu (Hemsl.) Hemsl.	e-floras, Fang et al. 2009, GBIF	0	0	0	0	1	1	0	0	0	0	0	1	1	0	0	0	0	0	0	0	0	0	0	0	0	0
Sassafras randaiense (Hayata) Rehder	e-floras, Fang et al. 2009, GBIF	0	0	0	0	1	1	1	0	0	0	0	1	1	0	0	0	0	0	0	0	0	0	0	0	0	0
Arecaceae
Chamaerops humilis L.	Dransfield et al. 2008, Reichgelt et al. 2018, GBIF	0	0	0	0	0	0	0	0	0	0	0	0	0	0	0	0	0	1	1	0	0	0	1	1	0	0
Poaceae
Poaceae general	GBIF	1	1	1	1	1	1	1	1	1	1	1	1	1	1	1	1	1	1	1	1	1	1	1	1	1	1
Typhaceae
Typha general	GBIF	1	1	1	1	1	1	1	1	1	1	0	1	1	1	1	1	1	1	1	1	1	1	1	1	1	1
Potamogetonaceae
Potamogeton general	GBIF	1	1	1	1	1	1	1	1	1	1	1	1	1	1	1	1	1	1	1	1	1	1	1	1	1	1
Platanaceae
Platanus wrightii S.Watson (P. mexicana Moric.)	Denk et al. 2017, e-floras, GBIF, USDA	0	0	0	0	0	0	0	0	0	0	0	1	1	0	0	0	0	0	0	0	0	0	1	1	1	0
Platanus rzedowskii Nixon & Poole	Denk et al. 2017, GBIF	0	0	0	1	1	1	0	0	0	0	0	1	1	0	0	0	0	0	0	0	0	0	1	1	0	0
Platanus occidentalis L.	Denk et al. 2017, Thompson et al. 1999-2006, GBIF, USDA, e-floras	0	0	0	0	1	1	0	1	1	0	0	0	0	0	0	0	0	0	0	0	0	0	0	0	0	0
Platanus gentryi Nixon	Denk et al. 2017, GBIF	0	0	0	0	0	0	0	0	0	0	0	1	1	0	0	0	0	0	0	0	0	0	0	0	0	0
Platanus racemosa Nutt.	Denk et al. 2017, e-floras, GBIF, USDA	0	0	0	0	0	0	0	0	0	0	0	0	0	0	0	0	0	1	1	0	0	0	1	1	1	0
Platanus orientalis L.	Browics & Zieliński 1982–1994, Denk et al. 2017	0	0	0	0	1	0	0	0	1	0	0	0	0	0	0	0	0	1	1	0	1	1	0	0	0	0
Platanus kerrii Gangnep.	Denk et al. 2017, GBIF	0	0	1	1	0	0	0	0	0	0	0	1	0	0	0	0	0	0	0	0	0	0	0	0	0	0
Vitaceae
Parthenocissus dalzielii Gagnep.	e-floras, Fang et al. 2009, GBIF	0	0	0	0	1	1	0	0	0	0	0	1	1	0	0	0	0	0	0	0	0	0	0	0	0	0
Parthenocissus feddei (H. Lév.) C. L. Li	e-floras, Fang et al. 2009, GBIF	0	0	0	1	1	1	0	0	0	0	0	1	1	0	0	0	0	0	0	0	0	0	0	0	0	0
Parthenocissus henryana (Hemsl.) Graebn. ex Diels et Gilg	e-floras, Fang et al. 2009, GBIF	0	0	0	0	1	1	0	0	0	0	0	1	1	0	0	0	0	0	0	0	0	0	0	0	0	0
Parthenocissus laetevirens Rehder	e-floras, Fang et al. 2009, GBIF	0	0	0	0	1	0	0	0	0	0	0	1	0	0	0	0	0	0	0	0	0	0	0	0	0	0
Parthenocissus semicordata (Wall.) Planch.	e-floras, Fang et al. 2009, GBIF	0	0	0	0	1	1	0	0	0	0	0	1	1	0	0	0	0	0	0	0	0	0	0	0	0	0
Parthenocissus suberosa Hand.-Mazz.	e-floras, Fang et al. 2009, GBIF	0	0	0	0	1	0	0	0	0	0	0	1	0	0	0	0	0	0	0	0	0	0	0	0	0	0
Parthenocissus tricuspidata (Siebold et Zucc.) Planch.	e-floras, Fang et al. 2009, GBIF	0	0	0	0	0	0	0	0	0	0	0	1	1	1	1	0	0	0	1	1	0	0	0	1	0	0
Fabaceae
Fabaceae general	GBIF	1	1	1	1	1	1	1	1	1	1	1	1	1	1	1	1	0	1	1	1	1	1	1	1	1	1
Ulmaceae
Zelkova abelicea (Lam.) Boiss.	GBIF	0	0	0	0	0	0	0	0	0	0	0	0	0	0	0	0	0	1	1	0	0	0	0	0	0	0
Zelkova carpinifolia (Pallas) K.Koch	Browics & Zieliński 1982–1994, GBIF	0	0	0	0	1	1	0	0	0	0	0	0	0	0	0	0	0	1	0	1	1	0	0	0	0	0
Zelkova schneideriana Hand.-Mazz.	Fang et al. 2009, e-floras, GBIF	0	0	0	0	1	1	0	0	0	0	0	1	1	0	0	0	0	0	0	0	0	0	0	0	0	0
Zelkova serrata (Thunb.) Makino	Fang et al. 2009, e-floras, GBIF	0	0	0	0	1	1	0	0	1	0	0	1	1	0	1	1	0	0	0	0	0	0	0	0	0	0
Zelkova sicula Di Pasquale & al.	GBIF	0	0	0	0	0	0	0	0	0	0	0	0	0	0	0	0	0	1	0	0	0	0	0	0	0	0
Zelkova sinica C.K.Schneid.	Fang et al. 2009, e-floras, GBIF	0	0	0	0	1	1	0	0	0	0	0	1	1	1	1	0	0	0	0	0	0	0	0	0	0	0
Ulmus americana L.	Thompson et al. 1999-2006, USDA, GBIF, e-floras	0	0	0	0	1	1	0	1	1	0	0	0	0	0	0	0	0	0	0	0	0	0	0	0	0	0
Ulmus laevis Pall.	San-Miguel-Ayanez et al. 2016, GBIF	0	0	0	0	1	1	0	1	1	0	0	0	0	0	0	0	0	0	0	0	0	0	0	0	0	0
Ulmus alata Michx.	Thompson et al. 1999-2006, USDA, GBIF, e-floras	0	0	0	0	1	0	0	0	0	0	0	0	0	0	0	0	0	0	0	0	0	0	0	0	0	0
Ulmus mexicana (Liebm.) Planch.	GBIF	1	1	0	1	1	1	0	0	0	0	0	1	1	0	0	0	0	0	0	0	0	0	0	0	0	0
Ulmus crassifolia Nutt.	Thompson et al. 1999-2006, USDA, GBIF, e-floras	0	0	0	0	1	0	0	0	0	0	0	0	0	0	0	0	0	0	0	0	0	0	1	0	0	0
Ulmus serotina Sargent	Thompson et al. 1999-2006, USDA, GBIF, e-floras	0	0	0	0	1	1	0	0	0	0	0	1	1	0	0	0	0	0	0	0	0	0	0	0	0	0
Ulmus thomasii Sarg.	Thompson et al. 1999-2006, USDA, GBIF, e-floras	0	0	0	0	1	1	0	1	1	0	0	0	0	0	0	0	0	0	0	0	0	0	0	0	0	0
Ulmus lanceifolia Roxb.	Fang et al. 2009, e-floras	0	0	0	1	0	0	0	0	0	0	0	1	1	0	0	0	0	0	0	0	0	0	0	0	0	0
Ulmus parvifolia Jacq.	Fang et al. 2009, e-floras	0	0	0	0	1	1	0	0	0	0	0	1	1	1	1	0	0	0	0	0	0	0	0	1	0	0
Ulmus androssowii Litw.	Fang et al. 2009, e-floras, GBIF	0	0	0	0	1	1	0	0	0	0	0	1	1	0	0	0	0	0	0	0	0	0	0	0	0	0
Ulmus davidiana Planch.	Fang et al. 2009, e-floras, GBIF	0	0	0	0	1	1	0	0	1	1	0	1	1	1	1	0	0	0	0	0	0	0	0	0	0	0
Ulmus glabra Huds.	Browics & Zieliński 1982–1994, San-Miguel-Ayanz et al. 2016, GBIF	0	0	0	0	1	1	0	1	1	1	0	0	0	0	0	0	0	1	1	0	0	0	0	0	0	0
Ulmus glaucescens Franch.	Fang et al. 2009, e-floras, GBIF	0	0	0	0	0	0	0	0	0	0	0	1	1	1	1	0	0	0	0	0	0	0	0	1	0	0
Ulmus laciniata Mayr	Fang et al. 2009, e-floras, FOJ, GBIF	0	0	0	0	1	1	0	0	1	1	0	1	0	1	1	0	0	0	0	0	0	0	0	1	0	0
Ulmus macrocarpa Hance	Fang et al. 2009, e-floras	0	0	0	0	1	1	0	0	0	0	0	1	1	1	1	0	0	0	0	0	0	0	0	1	0	0
Ulmus minor Mill.	Browics & Zieliński 1982–1994, San-Miguel-Ayanz et al. 2016, GBIF	0	0	0	0	1	1	0	1	1	0	0	0	0	0	0	0	0	1	1	1	1	0	0	0	0	0
Ulmus pumila L.	Fang et al. 2009, e-floras, GBIF	0	0	0	0	1	1	0	1	1	1	0	1	1	1	1	1	0	0	0	0	0	0	0	1	0	0
Ulmus rubra Muhl.	Thompson et al. 1999-2006, USDA, GBIF, e-floras	0	0	0	0	1	1	0	1	1	0	0	0	0	0	0	0	0	0	0	0	0	0	0	0	0	0
Ulmus szechuanica W.P.Fang	Fang et al. 2009, e-floras, GBIF	0	0	0	0	1	0	0	0	0	0	0	1	0	0	0	0	0	0	0	0	0	0	0	0	0	0
Ulmus bergmanniana C.K.Schneid.	Fang et al. 2009, e-floras, GBIF	0	0	0	0	1	1	0	0	0	0	0	1	1	0	0	0	0	0	0	0	0	0	0	0	0	0
Ulmus castaneifolia Hemsl.	Fang et al. 2009, e-floras, GBIF	0	0	0	0	1	1	0	0	0	0	0	1	0	0	0	0	0	0	0	0	0	0	0	0	0	0
Ulmus changii W.C.Cheng	Fang et al. 2009, e-floras, GBIF	0	0	0	0	1	1	0	0	0	0	0	1	1	0	0	0	0	0	0	0	0	0	0	0	0	0
Ulmus elongata L.K.Fu & C.S.Ding	Fang et al. 2009, e-floras, GBIF	0	0	0	0	1	0	0	0	0	0	0	0	0	0	0	0	0	0	0	0	0	0	0	0	0	0
Ulmus lamellosa C.Wang & S.L.Chang	Fang et al. 2009, e-floras, GBIF	0	0	0	0	0	0	0	0	0	0	0	1	0	0	0	0	0	0	0	0	0	0	0	1	0	0
Ulmus microcarpa L.K.Fu	Fang et al. 2009, e-floras	0	0	0	0	0	0	0	0	0	0	0	1	1	0	0	0	0	0	0	0	0	0	0	0	0	0
Ulmus prunifolia W.C.Cheng & L.K.-Fu	Fang et al. 2009, e-floras	0	0	0	0	1	1	0	0	0	0	0	1	0	0	0	0	0	0	0	0	0	0	0	0	0	0
Ulmus uyematsui Hayata	Fang et al. 2009, e-floras, GBIF	0	0	0	0	1	1	1	0	0	0	0	1	1	0	0	0	0	0	0	0	0	0	0	0	0	0
Ulmus wallichiana Planch.	Browics & Zieliński 1982–1994, GBIF	0	0	0	0	0	0	0	0	0	0	0	0	0	0	0	0	0	0	0	0	0	0	0	0	0	0
Fagaceae
Castanea crenata Sieb. & Zucc.	FOJ, e-floras, GBIF	0	0	0	0	1	1	0	0	1	0	0	0	0	0	0	0	0	0	0	0	0	0	0	0	0	0
Castanea dentata (Marshall) Borkh.	Thompson et al. 1999-2006, USDA, GBIF, e-floras	0	0	0	0	1	1	0	1	1	0	0	0	0	0	0	0	0	0	0	0	0	0	0	0	0	0
Castanea henryi (Skan) Rehder & E.H.Wilson	Fang et al. 2009, e-floras, GBIF	0	0	0	0	1	1	0	0	0	0	0	1	1	0	0	0	0	0	0	0	0	0	0	0	0	0
Castanea mollissima Blume	Fang et al. 2009, e-floras, GBIF	0	0	0	0	1	1	0	0	0	0	0	1	1	1	1	0	0	0	0	0	0	0	0	0	0	0
Castanea ozarkensis Ashe	Thompson et al. 1999-2006, USDA, GBIF, e-floras	0	0	0	0	1	0	0	0	0	0	0	0	0	0	0	0	0	0	0	0	0	0	0	0	0	0
Castanea pumila Mill.	Thompson et al. 1999-2006, USDA, GBIF, e-floras	0	0	0	0	1	1	0	0	0	0	0	0	0	0	0	0	0	0	0	0	0	0	0	0	0	0
Castanea sativa Mill.	Browics & Zieliński 1982–1994, San-Miguel-Ayanz et al. 2016, GBIF	0	0	0	0	1	1	0	0	0	0	0	0	0	0	0	0	0	1	1	0	0	0	0	0	0	0
Castanea seguinii Dode	Fang et al. 2009, e-floras, GBIF	0	0	0	0	1	1	0	0	0	0	0	0	1	1	1	0	0	0	0	0	0	0	0	0	0	0
Fagus engleriana Seemen	Fang et al. 2009, e-floras, GBIF	0	0	0	0	1	1	0	0	0	0	0	1	1	0	0	0	0	0	0	0	0	0	0	0	0	0
Fagus japonica Maxim.	GBIF, FOJ	0	0	0	0	1	1	0	0	1	0	0	0	0	0	0	0	0	0	0	0	0	0	0	0	0	0
Fagus okamotoi Shen	FOJ	0	0	0	0	0	1	0	0	0	0	0	0	0	0	0	0	0	0	0	0	0	0	0	0	0	0
Fagus crenata Blume	GBIF, FOJ	0	0	0	0	1	1	0	0	1	0	0	0	0	0	0	0	0	0	0	0	0	0	0	0	0	0
Fagus grandifolia Ehrhart	Thompson et al. 1999-2006, USDA, GBIF, e-floras	0	0	0	0	1	1	0	1	1	0	0	0	0	0	0	0	0	0	0	0	0	0	0	0	0	0
Fagus hayatae Palib.	Fang et al. 2009, e-floras, GBIF	0	0	0	0	1	1	0	0	0	0	0	1	1	0	0	0	0	0	0	0	0	0	0	0	0	0
Fagus longipetiolata Seemen	Fang et al. 2009, e-floras, GBIF	0	0	0	0	1	1	0	0	0	0	0	1	1	0	0	0	0	0	0	0	0	0	0	0	0	0
Fagus lucida Rehder & E.H.Wilson	Fang et al. 2009, e-floras, GBIF	0	0	0	0	1	1	0	0	0	0	0	1	0	0	0	0	0	0	0	0	0	0	0	0	0	0
Fagus sylvatica L. (s.l.)	Browics & Zieliński 1982–1994, San-Miguel-Ayanz et al. 2016, GBIF	0	0	0	0	1	1	0	0	1	0	0	0	0	0	0	0	0	1	1	0	0	0	0	0	0	0
Quercus sect. cerris
Quercus acutissima Carruth.	Fang et al. 2009, e-floras, GBIF	0	0	0	1	1	1	0	0	1	0	0	1	1	1	1	0	0	0	0	0	0	0	0	0	0	0
Quercus afares Pomel	GBIF	0	0	0	0	0	0	0	0	0	0	0	0	0	0	0	0	0	1	1	0	0	0	0	0	0	0
Quercus brantii Lindl.	Browics & Zieliński 1982–1994, GBIF	0	0	0	0	0	0	0	0	0	0	0	0	0	0	0	0	0	1	0	0	0	0	0	0	0	0
Quercus castaneifolia C.A.Mey.	Browics & Zieliński 1982–1994, GBIF	0	0	0	0	1	0	0	0	0	0	0	0	0	0	0	0	0	1	1	0	1	0	0	0	0	0
Quercus cerris L.	Browics & Zieliński 1982–1994, San-Miguel-Ayanz et al. 2016, GBIF, Danin & Fragman-Sapir 2016	0	0	0	0	1	1	0	0	1	0	0	0	0	0	0	0	0	1	1	0	0	0	0	0	0	0
Quercus chenii Nakai	Fang et al. 2009, e-floras, GBIF	0	0	0	0	1	0	0	0	0	0	0	1	0	0	0	0	0	0	0	0	0	0	0	0	0	0
Quercus ithaburensis Decne.	GBIF	0	0	0	0	0	0	0	0	0	0	0	0	0	0	0	0	0	1	1	0	0	0	0	0	0	0
Quercus libani Oliv.	Browics & Zieliński 1982–1994, GBIF, Danin & Fragman-Sapir 2016	0	0	0	0	0	0	0	0	0	0	0	0	0	0	0	0	0	1	1	0	1	1	0	0	0	0
Quercus suber L.	San-Miguel-Ayanez et al. 2016, GBIF	0	0	0	0	1	1	0	0	0	0	0	0	0	0	0	0	0	1	1	0	0	0	0	0	0	0
Quercus trojana Webb	Browics & Zieliński 1982–1994, GBIF	0	0	0	0	1	1	0	0	0	0	0	0	0	0	0	0	0	1	1	0	0	0	0	0	0	0
Quercus variabilis Blume	Fang et al. 2009, e-floras, GBIF	0	0	0	0	1	1	0	0	1	0	0	1	1	1	1	0	0	0	0	0	0	0	0	0	0	0
Quercus sect. Ilex
Quercus acrodonta Seemen	Fang et al. 2009, e-floras, GBIF	0	0	0	0	1	1	0	0	0	0	0	1	1	0	0	0	0	0	0	0	0	0	0	0	0	0
Quercus alnifolia Poech	Browics & Zieliński 1982–1994, GBIF	0	0	0	0	0	0	0	0	0	0	0	0	0	0	0	0	0	1	0	0	0	0	0	0	0	0
Quercus aquifolioides Rehder & E.H.Wilson	Fang et al. 2009, e-floras, GBIF	0	0	0	0	1	1	0	0	0	0	0	1	1	0	1	1	0	0	0	0	0	0	0	0	0	0
Quercus aucheri Jaub. & Spach	GBIF	0	0	0	0	0	0	0	0	0	0	0	0	0	0	0	0	0	1	0	0	0	0	0	0	0	0
Quercus baloot Griff.	Browics & Zieliński 1982–1994, GBIF	0	0	0	0	1	1	0	0	1	0	0	1	1	0	0	0	0	0	1	0	0	0	0	0	0	0
Quercus baroni Skan	Fang et al. 2009, e-floras, GBIF	0	0	0	0	1	1	0	0	0	0	0	1	1	0	0	0	0	0	0	0	0	0	0	0	0	0
Quercus coccifera L.	Browics & Zieliński 1982–1994, San-Miguel-Ayanz et al. 2016, GBIF, Danin & Fragman-Sapir 2016	0	0	0	0	1	1	0	0	0	0	0	0	0	0	0	0	0	1	1	0	0	0	0	1	0	0
Quercus cocciferoides Hand.-Mazz.	Fang et al. 2009, e-floras, GBIF	0	0	0	0	0	0	0	0	0	0	0	1	1	0	0	0	0	0	0	0	0	0	0	0	0	0
Quercus dolicholepis A.Camus	Fang et al. 2009, e-floras, GBIF	0	0	0	0	1	1	0	0	0	0	0	1	1	0	0	0	0	0	0	0	0	0	0	0	0	0
Quercus engleriana Seemen	Fang et al. 2009, e-floras, GBIF	0	0	0	0	1	1	0	0	0	0	0	1	1	0	0	0	0	0	0	0	0	0	0	0	0	0
Quercus floribunda Lindl. ex Wall.	e-floras, GBIF	0	0	0	0	1	1	0	0	1	0	0	1	1	0	1	0	0	0	0	0	1	0	0	0	0	0
Quercus franchetii Skan	Fang et al. 2009, e-floras, GBIF	0	0	0	0	0	0	0	0	0	0	0	1	1	0	0	0	0	0	0	0	0	0	0	0	0	0
Quercus gilliana Rehder & E.H.Wilson	GBIF	0	0	0	0	1	0	0	0	0	0	0	1	1	0	0	0	0	0	0	0	0	0	0	0	0	0
Quercus guajavifolia H.Lév	Fang et al. 2009, e-floras, GBIF	0	0	0	0	0	0	0	0	0	0	0	0	1	0	1	0	0	0	0	0	0	0	0	0	0	0
Quercus handeliana A.Camus	GBIF	0	0	0	0	0	0	0	0	0	0	0	0	1	0	0	0	0	0	0	0	0	0	0	0	0	0
Quercus ilex L.	Browics & Zieliński 1982–1994, San-Miguel-Ayanz et al. 2016, GBIF	0	0	0	0	1	1	0	0	0	0	0	0	0	0	0	0	0	1	1	0	0	0	0	1	0	0
Quercus kingiana Craib	Fang et al. 2009, e-floras, GBIF	0	0	0	1	0	0	0	0	0	0	0	1	0	0	0	0	0	0	0	0	0	0	0	0	0	0
Quercus lanata Sm. (=Quercus leucotrichophora A.Camus ex Bahadur)	Fang et al. 2009, e-floras, GBIF	0	0	0	0	0	0	0	0	0	0	0	1	1	0	0	0	0	0	0	0	0	0	0	0	0	0
Quercus lodicosa O.E.Warburg	Fang et al. 2009, e-floras, GBIF	0	0	0	0	0	0	0	0	0	0	0	0	1	0	0	0	0	0	0	0	0	0	0	0	0	0
Quercus longispica A.Camus	GBIF	0	0	0	0	0	0	0	0	0	0	0	1	1	0	0	0	0	0	0	0	0	0	0	0	0	0
Quercus marlipoensis Hu & W.C.Cheng in Hu	Fang et al. 2009, e-floras, GBIF	0	0	0	0	0	0	0	0	0	0	0	1	0	0	0	0	0	0	0	0	0	0	0	0	0	0
Quercus monimotricha Hand.-Mazz.	Fang et al. 2009, e-floras, GBIF	0	0	0	0	0	0	0	0	0	0	0	1	1	0	0	0	0	0	0	0	0	0	0	0	0	0
Quercus oxyphylla (E.H.Wilson) Hand.-Mazz.	Fang et al. 2009, e-floras, GBIF	0	0	0	0	1	1	0	0	0	0	0	1	1	0	0	0	0	0	0	0	0	0	0	0	0	0
Quercus phillyreoides A.Gray	Fang et al. 2009, e-floras, GBIF	0	0	0	0	1	0	0	0	0	0	0	1	1	0	0	0	0	0	0	0	0	0	0	0	0	0
Quercus rehderiana Hand.-Mazz.	Fang et al. 2009, e-floras, GBIF	0	0	0	0	0	0	0	0	0	0	0	1	1	0	1	1	0	0	0	0	0	0	0	0	0	0
Quercus semecarpifolia Sm.	Fang et al. 2009, e-floras, GBIF	0	0	0	0	1	1	0	0	1	0	0	1	1	0	1	0	0	0	1	0	0	0	0	0	0	0
Quercus senescens Hand.-Mazz.	Fang et al. 2009, e-floras, GBIF	0	0	0	0	0	0	0	0	0	0	0	0	1	0	0	0	0	0	0	0	0	0	0	0	0	0
Quercus setulosa Hickel & A.Camus	Fang et al. 2009, e-floras, GBIF	0	0	0	1	1	0	0	0	0	0	0	1	0	0	0	0	0	0	0	0	0	0	0	0	0	0
Quercus spinosa David ex Franch.	Fang et al. 2009, e-floras, GBIF	0	0	0	0	1	1	0	0	0	0	0	1	1	0	0	0	0	0	0	0	0	0	0	0	0	0
Quercus tarokensis Hayata	Fang et al. 2009, e-floras, GBIF	0	0	0	0	1	1	0	0	0	0	0	0	1	0	0	0	0	0	0	0	0	0	0	0	0	0
Quercus tungmaiensis Z.T.Chang	Deng et al. 2015	0	0	0	0	0	0	0	0	0	0	0	1	1	0	0	0	0	0	0	0	0	0	0	0	0	0
Quercus utilis Nakai	Fang et al. 2009, e-floras, GBIF	0	0	0	0	0	0	0	0	0	0	0	1	0	0	0	0	0	0	0	0	0	0	0	0	0	0
Juglandaceae
Carya cathayensis Sarg.	Fang et al. 2009, e-floras, GBIF	0	0	0	0	1	1	0	0	0	0	0	1	1	0	0	0	0	0	0	0	0	0	0	0	0	0
Carya hunanensis W.C.Cheng & R.H.Chang ex Chang & Lu	Fang et al. 2009, e-floras, GBIF	0	0	0	0	1	1	0	0	0	0	0	1	1	0	0	0	0	0	0	0	0	0	0	0	0	0
Carya kweichowensis Kuang & A.M.Lu	Fang et al. 2009, e-floras, GBIF	0	0	0	0	0	0	0	0	0	0	0	1	1	0	0	0	0	0	0	0	0	0	0	0	0	0
Carya tonkinensis Lecomte	Fang et al. 2009, e-floras, GBIF	0	0	0	1	0	0	0	0	0	0	0	1	1	0	0	0	0	0	0	0	0	0	0	0	0	0
Carya aquatica (F.Michx.) Elliot	Thompson et al. 1999-2006, USDA, GBIF, e-floras	0	0	0	0	1	0	0	0	0	0	0	0	0	0	0	0	0	0	0	0	0	0	0	0	0	0
Carya cordiformis (Wangenh.) K.Koch	Thompson et al. 1999-2006, USDA, GBIF, e-floras	0	0	0	0	1	1	0	1	1	0	0	0	0	0	0	0	0	0	0	0	0	0	0	0	0	0
Carya floridana Sarg.	Thompson et al. 1999-2006, USDA, GBIF, e-floras	0	0	0	0	1	0	0	0	0	0	0	0	0	0	0	0	0	0	0	0	0	0	0	0	0	0
Carya glabra (P.Mill.) Sweet	Thompson et al. 1999-2006, USDA, GBIF, e-floras	0	0	0	0	1	1	0	1	0	0	0	0	0	0	0	0	0	0	0	0	0	0	0	0	0	0
Carya illinoensis (Wangenh.) K.Koch	Thompson et al. 1999-2006, USDA, GBIF, e-floras	0	0	0	0	1	1	0	0	0	0	0	1	1	0	0	0	0	0	0	0	0	0	1	1	0	0
Carya laciniosa (Michx.f.) G.Don	Thompson et al. 1999-2006, USDA, GBIF, e-floras	0	0	0	0	1	1	0	1	1	0	0	0	0	0	0	0	0	0	0	0	0	0	0	0	0	0
Carya myristiciformis (F.Michx.) Elliot	Thompson et al. 1999-2006, USDA, GBIF, e-floras	0	0	0	0	1	1	0	0	0	0	0	1	1	0	0	0	0	0	0	0	0	0	0	0	0	0
Carya ovalis (Wangenh.) Sarg.	GBIF, USDA	0	0	0	0	1	1	0	1	1	0	0	0	0	0	0	0	0	0	0	0	0	0	0	0	0	0
Carya ovata (P.Mill.) K.Koch	Thompson et al. 1999-2006, USDA, GBIF, e-floras	0	0	0	0	1	1	0	1	1	0	0	0	0	0	0	0	0	0	0	0	0	0	0	0	0	0
Carya pallida (Ashe) Engl. & Graebn.	Thompson et al. 1999-2006, USDA, GBIF, e-floras	0	0	0	0	1	0	0	0	0	0	0	0	0	0	0	0	0	0	0	0	0	0	0	0	0	0
Carya texana Buckley	Thompson et al. 1999-2006, USDA, GBIF, e-floras	0	0	0	0	1	0	0	0	0	0	0	0	0	0	0	0	0	0	0	0	0	0	0	0	0	0
Carya tomentosa (Lam.) Nutt.	GBIF, USDA, e-floras	0	0	0	0	1	1	0	1	1	0	0	0	0	0	0	0	0	0	0	0	0	0	0	0	0	0
Pterocarya macroptera Batalin	Fang et al. 2009, e-floras, GBIF	0	0	0	0	1	1	0	0	0	0	0	1	1	0	0	0	0	0	0	0	0	0	0	0	0	0
Pterocarya rhoifolia Siebold & Zucc.	GBIF, FOJ	0	0	0	0	1	1	0	1	1	0	0	0	0	0	0	0	0	0	0	0	0	0	0	0	0	0
Pterocarya fraxinifolia (Poiret) Spach	Browics & Zieliński 1982–1994, San-Miguel-Ayanz et al. 2016, GBIF	0	0	0	0	1	1	0	0	0	0	0	0	0	0	0	0	0	1	0	0	0	0	0	0	0	0
Pterocarya hupehensis Skan	Fang et al. 2009, e-floras, GBIF	0	0	0	0	1	1	0	0	0	0	0	1	1	0	0	0	0	0	0	0	0	0	0	0	0	0
Pterocarya stenoptera C.DC.	Fang et al. 2009, e-floras, GBIF	0	0	0	1	1	1	1	0	1	0	0	1	1	1	1	0	0	0	0	0	0	0	0	0	0	0
Pterocarya tonkinensis (Franch.) Dode	Fang et al. 2009, e-floras, GBIF	0	0	0	1	1	0	0	0	0	0	0	1	1	0	0	0	0	0	0	0	0	0	0	0	0	0
Platycarya strobilacea Siebold & Zucc-	Fang et al. 2009, e-floras, GBIF	0	0	0	1	0	0	0	0	0	0	0	1	1	0	0	0	0	0	0	0	0	0	0	0	0	0
Alfaroa costaricensis Standl.	GBIF	1	1	0	1	0	1	0	0	0	0	0	0	1	0	0	0	0	0	0	0	0	0	0	0	0	0
Alfaroa guanacastensis D.E.Stone	GBIF	1	1	0	1	0	0	0	0	0	0	0	0	0	0	0	0	0	0	0	0	0	0	0	0	0	0
Alfaroa guatemalenis (Standl.) L.O.Williams & Ant.Molina	GBIF	1	1	0	1	0	1	0	0	0	0	0	0	1	0	0	0	0	0	0	0	0	0	0	0	0	0
Alfaroa hondurensis L.O.Williams	GBIF	0	1	0	1	0	0	0	0	0	0	0	0	0	0	0	0	0	0	0	0	0	0	0	0	0	0
Alfaroa manningii J.León	GBIF	1	0	0	0	0	1	0	0	0	0	0	0	0	0	0	0	0	0	0	0	0	0	0	0	0	0
Alfaroa mexicana D.E.Stone	GBIF	1	1	0	1	1	1	0	0	0	0	0	0	1	0	0	0	0	0	0	0	0	0	0	0	0	0
Alfaroa williamsii Ant.Molina	GBIF	1	1	1	1	0	1	0	0	0	0	0	0	0	0	0	0	0	0	0	0	0	0	0	0	0	0
Oreomunnea mexicana (Standl.) J.-F. Leroy	GBIF	1	1	0	1	1	1	0	0	0	0	0	1	1	0	0	0	0	0	0	0	0	0	0	0	0	0
Oreomunnea pterocarpa Oerst.	GBIF	1	1	0	1	0	1	0	0	0	0	0	0	0	0	0	0	0	0	0	0	0	0	0	0	0	0
Engehardia apoensis Elmer ex Nagel	GBIF	1	0	0	0	0	0	0	0	0	0	0	0	0	0	0	0	0	0	0	0	0	0	0	0	0	0
Engelhardia hainanensis P.Y.Chen	Fang et al. 2009, e-floras, GBIF	0	0	0	1	0	0	0	0	0	0	0	0	0	0	0	0	0	0	0	0	0	0	0	0	0	0
Engelhardia roxburghiana Wall.	Fang et al. 2009, e-floras, GBIF	0	1	0	1	1	1	0	0	0	0	0	1	1	0	0	0	0	0	0	0	0	0	0	0	0	0
Engelhardia serrata Blume	Fang et al. 2009, e-floras, GBIF	1	1	0	1	0	0	0	0	0	0	0	1	0	0	0	0	0	0	0	0	0	0	0	0	0	0
Engelhardia spicata Lesch. Ex Blume	Fang et al. 2009, e-floras, GBIF	1	1	0	1	0	0	0	0	0	0	0	1	1	0	0	0	0	0	0	0	0	0	0	0	0	0
Engelhardia rigida Blume	GBIF	1	1	0	0	0	0	0	0	0	0	0	0	0	0	0	0	0	0	0	0	0	0	0	0	0	0
Alnus sect. Alnus & Clethropsis
Alnus acuminata Kunth	GBIF	0	0	0	1	0	1	0	0	0	0	0	1	1	0	0	0	0	0	0	0	0	0	0	0	0	0
Alnus cordata (Loisel.) Duby	San-Miguel-Ayanez et al. 2016, GBIF	0	0	0	0	0	0	0	0	0	0	0	0	0	0	0	0	0	1	1	0	0	0	0	0	0	0
Alnus cremastogyne Burkill	Fang et al. 2009, e-floras, GBIF	0	0	0	0	1	1	0	0	0	0	0	1	1	0	0	1	0	0	0	0	0	0	0	0	0	0
Alnus ferdinandi-coburgii C.K.Schneid.	Fang et al. 2009, GBIF	0	0	0	0	0	0	0	0	0	0	0	1	1	0	0	0	0	0	0	0	0	0	0	0	0	0
Alnus glutinosa (L.) Gaertn.	Browics & Zieliński 1982–1994, San-Miguel-Ayanz et al. 2016, GBIF	0	0	0	0	1	1	0	0	1	1	0	0	0	0	0	0	0	1	1	0	0	0	0	0	0	0
Alnus hirsuta Turcz. ex Rupr.	Fang et al. 2009, e-floras, GBIF	0	0	0	0	1	1	0	0	1	1	0	1	0	1	1	1	0	0	0	0	0	0	0	0	0	0
Alnus incana (L.) Moench. (=A. rugosa, A. tenuifolia)	Thompson et al. 1999-2006, USDA, GBIF, e-floras	0	0	0	0	1	1	0	1	1	1	0	0	0	0	0	0	0	1	1	0	1	1	0	1	0	0
Alnus japonica (Thunb.) Steud.	Fang et al. 2009, e-floras, FOJ, GBIF	0	0	0	0	1	1	0	0	1	0	0	1	0	1	1	0	0	0	0	0	0	0	0	0	0	0
Alnus matsumurae Callier	FOJ, GBIF	0	0	0	0	1	0	0	0	1	0	0	0	0	0	0	0	0	0	0	0	0	0	0	0	0	0
Alnus nepalensis D.Don	Fang et al. 2009, e-floras, GBIF	0	0	0	1	1	1	0	0	0	0	0	1	1	0	0	0	0	0	0	0	0	0	0	0	0	0
Alnus oblongifolia Torr.	Thompson et al. 1999-2006, USDA, GBIF, e-floras	0	0	0	0	1	1	0	0	0	0	0	1	1	0	0	0	0	1	1	0	0	0	1	1	0	0
Alnus orientalis Decne.	Browics & Zieliński 1982–1994, GBIF	0	0	0	0	0	0	0	0	0	0	0	0	0	0	0	0	0	1	1	0	0	0	0	0	0	0
Alnus rhombifolia Nutt.	Thompson et al. 1999-2006, USDA, GBIF, e-floras	0	0	0	0	0	1	0	0	1	0	0	0	0	0	0	0	0	1	1	0	0	0	0	1	0	0
Alnus rubra Bong.	Thompson et al. 1999-2006, USDA, GBIF, e-floras	0	0	0	0	0	1	1	0	1	1	0	0	0	0	0	0	0	0	1	0	1	1	0	0	0	0
Alnus serrulata (Aiton) Willd.	Thompson et al. 1999-2006, USDA, GBIF, e-floras	0	0	0	0	1	1	0	1	1	0	0	0	0	0	0	0	0	0	0	0	0	0	0	0	0	0
Alnus subcordata C.A.Mey	Browics & Zieliński 1982–1994, San-Miguel-Ayanz et al. 2016, GBIF	0	0	0	0	1	0	0	0	0	0	0	0	0	0	0	0	0	1	0	0	0	0	0	1	0	0
Alnus trabeculosa Hand.-Mazz.	Fang et al. 2009, e-floras, GBIF	0	0	0	0	1	0	0	0	0	0	0	1	1	0	0	0	0	0	0	0	0	0	0	0	0	0
Alnus formosana (Burkill) Makino	Fang et al. 2009, e-floras, GBIF	0	0	0	0	1	1	0	0	0	0	0	1	1	0	0	0	0	0	0	0	0	0	0	0	0	0
Alnus maritima (Marshall) Muhl. ex Nutt.	Thompson et al. 1999-2006, USDA, GBIF, e-floras	0	0	0	0	1	0	0	0	0	0	0	0	0	0	0	0	0	0	0	0	0	0	0	0	0	0
Alnus nitida (Spach) Endl.	Fang et al. 2009, e-floras, GBIF	0	0	0	0	1	1	0	0	0	0	0	0	0	0	0	0	0	0	0	0	0	0	0	0	0	0
Betula albosinensis Burkill	GBIF	0	0	0	0	0	1	0	0	0	0	0	0	1	1	0	0	0	0	0	0	0	0	0	0	0	0
Betula alleghaniensis Britton	GBIF	0	0	0	0	0	1	0	0	1	0	0	0	0	0	0	0	0	0	0	0	0	0	0	0	0	0
Betula alnoides Buch.-Ham. ex D.Don	GBIF	0	0	0	0	1	0	0	0	0	0	0	1	0	0	0	0	0	0	0	0	0	0	0	0	0	0
Betula apoiensis Nakai ex H.Hara	GBIF	0	0	0	0	0	0	0	0	1	0	0	0	0	0	0	0	0	0	0	0	0	0	0	0	0	0
Betula calcicola (W.W.Sm.) P.C.Li	GBIF	0	0	0	0	0	0	0	0	0	0	0	0	1	0	0	0	0	0	0	0	0	0	0	0	0	0
Betula chichibuensis H.Hara	GBIF	0	0	0	0	0	0	0	0	1	0	0	0	0	0	0	0	0	0	0	0	0	0	0	0	0	0
Betula chinensis Maxim.	GBIF	0	0	0	0	0	0	0	0	0	0	0	0	1	0	1	0	0	0	0	0	0	0	0	0	0	0
Betula corylifolia Regel & Maxim.	GBIF	0	0	0	0	0	1	0	0	1	0	0	0	0	0	0	0	0	0	0	0	0	0	0	0	0	0
Betula costata Trautv.	GBIF	0	0	0	0	0	0	0	0	1	1	0	0	0	1	1	0	0	0	0	0	0	0	0	0	0	0
Betula cylindrostachya Lindl. ex Wall.	GBIF	0	0	0	0	0	0	0	0	0	0	0	1	1	0	0	0	0	0	0	0	0	0	0	0	0	0
Betula dahurica Pall.	GBIF	0	0	0	0	0	0	0	0	1	1	0	0	0	1	1	0	0	0	0	0	0	0	0	0	0	0
Betula delavayi Franch.	GBIF	0	0	0	0	0	0	0	0	0	0	0	0	0	0	1	1	0	0	0	0	0	0	0	0	0	0
Betula divaricata Ledeb.	GBIF	0	0	0	0	0	0	0	0	1	1	0	0	0	0	1	1	0	0	0	0	0	0	0	0	0	0
Betula ermanii Cham.	GBIF	0	0	0	0	0	0	0	0	0	1	0	0	0	0	1	1	0	0	0	0	0	0	0	0	0	0
Betula fruticosa Pall.	GBIF	0	0	0	0	0	0	0	0	0	0	0	0	0	0	1	1	0	0	0	0	0	0	0	0	0	0
Betula glandulosa Michx.	GBIF	0	0	0	0	0	0	0	0	1	1	0	0	0	0	0	0	0	0	0	0	1	1	0	0	0	0
Betula globispica Shirai	GBIF	0	0	0	0	0	1	0	0	1	0	0	0	0	0	0	0	0	0	0	0	0	0	0	0	0	0
Betula grossa Siebold & Zucc.	GBIF	0	0	0	0	1	1	0	0	0	0	0	0	0	0	0	0	0	0	0	0	0	0	0	0	0	0
Betula halophila Ching	GBIF	0	0	0	0	0	0	0	0	0	1	0	0	0	0	0	0	0	0	0	0	0	0	0	0	0	0
Betula humilis Schrank	GBIF	0	0	0	0	0	0	0	0	0	0	1	0	0	0	0	1	1	0	0	0	0	0	0	0	0	0
Betula insignis Franch.	GBIF	0	0	0	0	0	1	0	0	1	0	0	0	0	0	0	0	0	0	0	0	0	0	0	0	0	0
Betula jinpingensis P.C.Li	GBIF	0	0	0	0	1	0	0	0	0	0	0	0	0	0	0	0	0	0	0	0	0	0	0	0	0	0
Betula jiulungensis P.C.Li ex Q.Lin	GBIF	0	0	0	0	0	0	0	0	0	0	0	0	1	0	0	0	0	0	0	0	0	0	0	0	0	0
Betula kenaica W.H.Evans	GBIF	0	0	0	0	0	0	0	0	0	1	0	0	0	0	0	0	0	0	0	0	0	0	0	0	0	0
Betula lanata (Regel) V.N.Vassil.	GBIF	0	0	0	0	0	0	0	0	0	1	0	0	0	0	0	0	0	0	0	0	0	0	0	0	0	0
Betula lenta L.	GBIF	0	0	0	0	0	1	0	0	1	0	0	0	0	0	0	0	0	0	0	0	0	0	0	0	0	0
Betula litwinowii Doluch.	GBIF	0	0	0	0	0	1	0	0	1	1	0	0	0	0	0	0	0	0	0	0	0	0	0	0	0	0
Betula luminifera H.J.P.Winkl.	GBIF	0	0	0	0	1	1	0	0	0	0	0	0	1	0	0	0	0	0	0	0	0	0	0	0	0	0
Betula maximowicziana Regel	GBIF	0	0	0	0	0	0	0	0	1	0	0	0	0	0	0	0	0	0	0	0	0	0	0	0	0	0
Betula medwediewii Regel	GBIF	0	0	0	0	0	0	1	0	0	1	0	0	0	0	0	0	0	0	0	0	0	0	0	0	0	0
Betula michauxii Spach	GBIF	0	0	0	0	0	0	0	0	1	1	0	0	0	0	0	0	0	0	0	0	0	0	0	0	0	0
Betula microphylla Bunge	GBIF	0	0	0	0	0	0	0	0	1	0	0	0	0	0	0	0	0	0	0	0	0	0	0	0	0	0
Betula minor (Tuck.) Fernald	GBIF	0	0	0	0	0	0	0	0	1	1	0	0	0	0	0	0	0	0	0	0	0	0	0	0	0	0
Betula nana L.	GBIF	0	0	0	0	0	0	1	0	0	1	0	0	0	0	0	0	1	0	0	0	0	0	0	0	0	0
Betula neoalaskana Sarg.	GBIF	0	0	0	0	0	0	0	0	0	1	0	0	0	0	0	0	1	0	0	0	0	1	0	0	0	0
Betula nigra L.	GBIF	0	0	0	0	1	0	0	1	0	0	0	0	0	0	0	0	0	0	0	0	0	0	0	0	0	0
Betula occidentalis Hook.	GBIF	0	0	0	0	0	0	0	0	1	1	0	0	0	0	0	0	0	0	0	0	1	0	0	0	0	0
Betula ovalifolia Rupr.	GBIF	0	0	0	0	0	0	0	0	0	0	0	0	0	0	1	0	0	0	0	0	0	0	0	0	0	0
Betula papyrifera Marshall	GBIF	0	0	0	0	0	0	0	0	1	1	0	0	0	0	0	0	0	0	0	0	0	0	0	0	0	0
Betula paramushirensis Barkalov	GBIF	0	0	0	0	0	0	0	0	0	1	0	0	0	0	0	0	0	0	0	0	0	0	0	0	0	0
Betula pendula Roth	GBIF	0	0	0	0	0	1	0	0	1	1	0	0	1	0	1	0	0	0	0	0	0	0	0	0	0	0
Betula platyphylla Sukaczev	GBIF	0	0	0	0	0	0	0	0	1	1	0	0	0	0	1	1	0	0	0	0	0	0	0	0	0	0
Betula populifolia Marshall	GBIF	0	0	0	0	1	1	0	1	1	0	0	0	0	0	0	0	0	0	0	0	0	0	0	0	0	0
Betula potaninii Batalin	GBIF	0	0	0	0	0	0	0	0	0	0	0	0	1	0	0	0	0	0	0	0	0	0	0	0	0	0
Betula pubescens Ehrh.	GBIF	0	0	0	0	0	1	1	0	1	1	0	0	0	0	0	0	0	0	0	0	0	0	0	0	0	0
Betula pumila L.	GBIF	0	0	0	0	0	0	0	0	1	1	0	0	0	0	0	0	0	0	1	0	1	0	0	0	0	0
Betula raddeana Trautv.	GBIF	0	0	0	0	0	0	0	0	1	0	0	0	0	0	0	0	0	0	0	0	0	0	0	0	0	0
Betula schmidtii Regel	GBIF	0	0	0	0	0	0	0	0	1	0	0	0	0	0	1	0	0	0	0	0	0	0	0	0	0	0
Betula tianschanica Rupr.	GBIF	0	0	0	0	0	0	0	0	0	1	0	0	0	0	0	0	0	0	0	0	0	0	0	0	0	0
Betula utilis D.Don	GBIF	0	0	0	0	0	0	0	0	0	0	0	0	0	0	1	1	0	0	0	0	0	0	0	0	0	0
Carpinus betulus L.	Browics & Zieliński 1982–1994, GBIF	0	0	0	0	1	1	0	0	0	0	0	0	0	0	0	0	0	1	0	0	0	0	0	0	0	0
Carpinus caroliniana Walter	Thompson et al. 1999-2006, USDA, GBIF, e-floras	0	1	1	1	1	1	0	1	1	0	0	1	0	0	0	0	0	0	0	0	0	0	0	0	0	0
Carpinus chuniana Hu	Fang et al. 2009, e-floras, GBIF	0	0	0	0	1	0	0	0	0	0	0	0	0	0	0	0	0	0	0	0	0	0	0	0	0	0
Carpinus cordata Blume	Fang et al. 2009, e-floras, FOJ, GBIF	0	0	0	0	1	1	0	0	1	0	0	1	1	1	1	1	0	0	0	0	0	0	0	0	0	0
Carpinus dayongiana K.W.Liu & Q.Z.Lin	Fang et al. 2009, e-floras, GBIF	0	0	0	0	1	1	0	0	0	0	0	1	1	0	0	0	0	0	0	0	0	0	0	0	0	0
Carpinus faginea Lindl.	GBIF	0	0	0	0	0	0	0	0	0	0	0	0	1	0	0	0	0	0	0	0	0	0	0	0	0	0
Carpinus fangiana Hu	Fang et al. 2009, e-floras, GBIF	0	0	0	0	1	1	0	0	0	0	0	1	1	0	0	0	0	0	0	0	0	0	0	0	0	0
Carpinus fargesiana H.J.P.Winkl.	Fang et al. 2009, e-floras, GBIF	0	0	0	0	1	1	0	0	0	0	0	1	1	0	0	0	0	0	0	0	0	0	0	0	0	0
Carpinus hebestroma Yamam.	Fang et al. 2009, e-floras, GBIF	0	0	0	0	1	1	0	0	0	0	0	0	0	0	0	0	0	0	0	0	0	0	0	0	0	0
Carpinus henryana H.J.P.Winkl.	Fang et al. 2009, e-floras, GBIF	0	0	0	0	1	1	0	0	0	0	0	1	1	0	0	0	0	0	0	0	0	0	0	0	0	0
Carpinus hupeana Hu	Fang et al. 2009, e-floras, GBIF	0	0	0	0	1	1	0	0	0	0	0	1	1	0	0	0	0	0	0	0	0	0	0	0	0	0
Carpinus japonica Blume	FOJ, GBIF	0	0	0	0	1	1	0	0	1	0	0	0	0	0	0	0	0	0	0	0	0	0	0	0	0	0
Carpinus kawakamii Hayata	Fang et al. 2009, e-floras, GBIF	0	0	0	0	1	1	1	0	0	0	0	1	1	0	0	0	0	0	0	0	0	0	0	0	0	0
Carpinus kweichouensis Hu	Fang et al. 2009, e-floras, GBIF	0	0	0	0	1	1	0	0	0	0	0	1	1	0	0	0	0	0	0	0	0	0	0	0	0	0
Carpinus laxiflora (Siebold & Zucc.) Blume	Fang et al. 2009, e-floras, GBIF	0	0	0	0	1	1	0	0	1	0	0	0	0	0	0	0	0	0	0	0	0	0	0	0	0	0
Carpinus londoniana H.G.P.Winkl.	Fang et al. 2009, e-floras, GBIF	0	0	0	1	1	1	0	0	0	0	0	1	1	0	0	0	0	0	0	0	0	0	0	0	0	0
Carpinus microphylla Z.C.Chen ex Y.S.Wang & J.P.Huang	Fang et al. 2009, e-floras, GBIF	0	0	0	0	0	1	0	0	0	0	0	1	1	0	0	0	0	0	0	0	0	0	0	0	0	0
Carpinus mollicoma Hu	Fang et al. 2009, e-floras, GBIF	0	0	0	0	1	0	0	0	0	0	0	0	1	0	0	0	0	0	0	0	0	0	0	0	0	0
Carpinus monbeigiana Hand.-Manz.	Fang et al. 2009, e-floras, GBIF	0	0	0	0	0	0	0	0	0	0	0	1	1	0	0	0	0	0	0	0	0	0	0	0	0	0
Carpinus omeiensis Hu & W.P.Fang	Fang et al. 2009, e-floras, GBIF	0	0	0	0	1	1	0	0	0	0	0	1	1	0	0	0	0	0	0	0	0	0	0	0	0	0
Carpinus orientalis Mill.	Browics & Zieliński 1982–1994, GBIF	0	0	0	0	1	1	0	0	0	0	0	0	0	0	0	0	0	1	0	0	0	0	0	0	0	0
Carpinus polyneura Franch.	Fang et al. 2009, e-floras, GBIF	0	0	0	1	1	1	0	0	0	0	0	1	1	0	0	0	0	0	0	0	0	0	0	0	0	0
Carpinus pubescens Burkill	Fang et al. 2009, e-floras, GBIF	0	0	0	0	1	1	0	0	0	0	0	1	1	0	0	0	0	0	0	0	0	0	0	0	0	0
Carpinus purpurinervis Hu	Fang et al. 2009, e-floras, GBIF	0	0	0	0	1	1	0	0	0	0	0	1	1	0	0	0	0	0	0	0	0	0	0	0	0	0
Carpinus putoensis W.C.Cheng	Fang et al. 2009, e-floras, GBIF	0	0	0	0	1	0	0	0	0	0	0	0	0	0	0	0	0	0	0	0	0	0	0	0	0	0
Carpinus rankanensis Hayata	Fang et al. 2009, e-floras, GBIF	0	0	0	0	1	1	1	0	0	0	0	0	1	0	0	0	0	0	0	0	0	0	0	0	0	0
Carpinus rupestris A.Camus	Fang et al. 2009, e-floras, GBIF	0	0	0	0	1	0	0	0	0	0	0	1	1	0	0	0	0	0	0	0	0	0	0	0	0	0
Carpinus shensiensis Hu	Fang et al. 2009, e-floras, GBIF	0	0	0	0	1	1	0	0	0	0	0	1	1	0	0	0	0	0	0	0	0	0	0	0	0	0
Carpinus tientaiensis W.C.Cheng	Fang et al. 2009, e-floras, GBIF	0	0	0	0	1	0	0	0	0	0	0	0	0	0	0	0	0	0	0	0	0	0	0	0	0	0
Carpinus tropicalis (Donn.Sm) Lundell	GBIF	0	1	1	1	1	1	0	0	0	0	0	1	1	0	0	0	0	0	0	0	0	0	0	0	0	0
Carpinus tsaiana Hu	Fang et al. 2009, e-floras, GBIF	0	0	0	0	1	0	0	0	0	0	0	1	0	0	0	0	0	0	0	0	0	0	0	0	0	0
Carpinus tschonoskii Maxim.	Fang et al. 2009, e-floras, GBIF	0	0	0	0	1	1	0	0	0	0	0	1	1	0	0	0	0	0	0	0	0	0	0	0	0	0
Carpinus turczaninowii Hance	Fang et al. 2009, e-floras, FOJ, GBIF	0	0	0	0	1	1	0	0	0	0	0	1	1	1	1	1	0	0	0	0	0	0	0	0	0	0
Carpinus viminea Lindl.	Fang et al. 2009, e-floras, GBIF	0	0	0	0	1	1	0	0	0	0	0	1	0	0	0	0	0	0	0	0	0	0	0	0	0	0
Corylus americana Walter	Whitcher & Wen 2001	0	0	0	0	1	1	0	1	1	0	0	0	0	0	0	0	0	0	0	0	0	0	0	0	0	0
Corylus avellana L.	Whitcher & Wen 2001	0	0	0	0	1	1	0	0	1	0	0	0	0	0	0	0	0	0	0	0	0	0	0	0	0	0
Corylus chinensis Franch.	Fang et al. 2009, e-floras, GBIF, Whitcher & Wen 2001	0	0	0	0	0	1	0	0	0	0	0	0	1	0	0	0	0	0	0	0	0	0	0	0	0	0
Corylus colurna L.	Whitcher & Wen 2001	0	0	0	0	0	1	0	0	0	0	0	0	0	0	0	0	0	0	1	0	0	0	0	0	0	0
Corylus cornuta Marshall	Whitcher & Wen 2001	0	0	0	0	0	1	0	0	1	0	0	0	0	0	0	0	0	0	0	0	1	0	0	0	0	0
Corylus fargesii C.K.Schneid.	Fang et al. 2009, e-floras, GBIF	0	0	0	0	0	1	0	0	0	0	0	0	1	0	0	0	0	0	0	0	0	0	0	0	0	0
Corylus ferox Wall.	Fang et al. 2009, e-floras, GBIF, Whitcher & Wen 2001	0	0	0	0	0	1	0	0	0	0	0	0	1	0	0	0	0	0	0	0	0	0	0	0	0	0
Corylus heterophylla Fisch. ex Besser	GBIF	0	0	0	0	0	1	0	0	1	0	0	1	1	1	1	0	0	0	0	0	0	0	0	0	0	0
Corylus jacquemontii Decne.	Whitcher & Wen 2001	0	0	0	0	0	1	0	0	0	0	0	0	1	0	0	0	0	0	1	0	0	0	0	0	0	0
Corylus maxima Mill.	Whitcher & Wen 2001	0	0	0	0	0	1	0	0	1	0	0	0	0	0	0	0	0	0	0	0	0	0	0	0	0	0
Corylus sieboldiana Blume (=C. mandshurica Maxim.)	Fang et al. 2009, e-floras, GBIF, Whitcher & Wen 2001	0	0	0	0	1	1	0	0	1	0	0	0	0	0	0	0	0	0	0	0	0	0	0	0	0	0
Corylus wangii Hu	Fang et al. 2009, e-floras, GBIF, Whitcher & Wen 2001	0	0	0	0	0	0	0	0	0	0	0	0	1	0	0	0	0	0	0	0	0	0	0	0	0	0
Corylus yunnanensis (Franch.) A.Camus	Fang et al. 2009, e-floras, GBIF, Whitcher & Wen 2001	0	0	0	0	0	0	0	0	0	0	0	0	1	0	0	0	0	0	0	0	0	0	0	0	0	0
Salicaceae
Popullus adenopoda Maxim.	Fang et al. 2009, e-floras, GBIF	0	0	0	0	1	1	0	0	0	0	0	1	1	0	0	0	0	0	0	0	0	0	0	1	0	1
Populus ciliata Wall. Ex Royle	Fang et al. 2009, e-floras, GBIF	0	0	0	0	1	1	0	0	1	1	0	0	1	0	0	0	0	0	0	0	0	0	0	0	0	0
Populus przewalskii Maxim.	Fang et al. 2009, e-floras, GBIF	0	0	0	0	0	0	0	0	0	0	0	0	0	0	1	1	0	0	0	0	0	0	0	1	0	1
Populus afghanica (Aitch. & Hemsl.) C.K.Schneider in Sarg.	Fang et al. 2009, e-floras, GBIF	0	0	0	0	1	1	0	1	1	1	0	0	0	0	0	0	1	1	0	0	0	0	0	1	0	1
Populus alaschanica Komarov	Fang et al. 2009, e-floras, GBIF	0	0	0	0	0	0	0	0	0	0	0	0	0	0	0	0	0	0	0	0	0	0	0	0	0	1
Populus alba L.	San-Miguel-Ayanez et al. 2016, Fang et al. 2009, e-floras, GBIF	0	0	0	0	1	1	1	1	1	0	0	1	1	1	1	1	1	1	1	1	1	1	1	1	0	1
Populus amurensis Komarov	Fang et al. 2009, e-floras, GBIF	0	0	0	0	0	0	0	0	0	0	0	0	0	0	1	1	0	0	0	0	0	0	0	0	0	0
Populus angustifolia E.James	e-floras, USDA, GBIF	0	0	0	0	1	1	0	0	1	1	0	0	0	0	0	0	0	1	1	0	0	0	0	1	0	0
Populus balsamifera L.	Thompson et al. 1999-2006, USDA, GBIF, e-floras	0	0	0	0	1	1	1	1	1	1	0	0	0	0	0	0	0	1	1	0	0	1	1	1	0	1
Populus caspica Bornm. (=P. bachofeni Wierzb.)	Browics & Zieliński 1982–1994, GBIF	0	0	0	0	1	1	0	0	1	0	0	1	0	0	0	0	0	1	1	0	0	0	0	1	0	0
Populus cathayana Rehder	Fang et al. 2009, e-floras, GBIF	0	0	0	0	1	1	0	0	0	0	0	1	1	1	1	1	0	0	0	0	0	0	0	1	0	1
Populus davidiana Dode	Fang et al. 2009, e-floras, GBIF	0	0	0	0	1	1	0	0	0	0	0	1	1	1	1	1	0	0	0	0	0	0	0	1	0	1
Populus deltoides W.Bartram ex Marshall	e-floras, USDA, GBIF	0	0	0	0	1	1	0	1	1	0	0	1	1	1	1	0	0	0	0	0	0	0	0	1	1	0
Populus euphratica Oliv.	Browics & Zieliński 1982–1994, GBIF, Fang et al. 2009, e-floras	0	0	0	0	1	0	0	1	1	1	0	0	0	0	1	1	1	1	1	0	0	0	1	1	1	1
Populus fremonti S.Watson	Thompson et al. 1999-2006, USDA, GBIF, e-floras	0	0	0	0	0	0	0	0	1	0	0	1	1	0	0	0	0	1	1	0	0	0	1	1	1	1
Populus glauca H.H.Haines	Fang et al. 2009, e-floras, GBIF	0	0	0	0	0	0	0	0	0	0	0	0	1	0	0	0	0	0	0	0	0	0	0	0	0	0
Populus grandidentata Michx.	Thompson et al. 1999-2006, USDA, GBIF, e-floras	0	0	0	0	1	1	0	1	1	0	0	0	0	0	0	0	0	0	0	0	0	0	0	0	0	0
Populus guzmanantlensis A.Váquez &	FMX, GBIF	0	0	0	0	0	0	0	0	0	0	0	1	1	0	0	0	0	0	0	0	0	0	0	0	0	0
Populus haoana W.C.Cheng & C.Wang in C.Wang & S.L.Tung	Fang et al. 2009, e-floras, GBIF	0	0	0	0	0	0	0	0	0	0	0	0	1	0	0	0	0	0	0	0	0	0	0	0	0	0
Populus heterophylla L.	Thompson et al. 1999-2006, USDA, GBIF, e-floras	0	0	0	0	1	0	0	1	1	0	0	0	0	0	0	0	0	0	0	0	0	0	0	0	0	0
Populus hsinganica C.Wang & Skvortzov	Fang et al. 2009, e-floras, GBIF	0	0	0	0	0	0	0	0	0	0	0	0	0	0	1	1	0	0	0	0	0	0	0	1	0	1
Populus intramongolica T. Y. Sun et E. W. Ma	Fang et al. 2009, e-floras, GBIF	0	0	0	0	0	0	0	0	0	0	0	0	0	0	0	0	0	0	0	0	0	0	0	0	0	1
Populus kangdingensis C. Wang et S. L. Tung	Fang et al. 2009, e-floras, GBIF	0	0	0	0	0	0	0	0	0	0	0	0	1	0	1	1	1	0	0	0	0	0	0	0	0	0
Populus keerqinensis T. Y. Sun	Fang et al. 2009, e-floras, GBIF	0	0	0	0	0	0	0	0	0	0	0	0	0	1	1	0	0	0	0	0	0	0	0	1	0	0
Populus lancifolia N.Chao	Fang et al. 2009, e-floras, GBIF	0	0	0	0	0	0	0	0	0	0	0	0	1	0	0	0	0	0	0	0	0	0	0	0	0	0
Populus lasiocarpa Oliv.	Fang et al. 2009, e-floras, GBIF	0	0	0	0	1	1	0	0	0	0	0	1	1	0	1	1	0	0	0	0	0	0	0	0	0	0
Populus laurifolia Ledebour	Fang et al. 2009, e-floras, GBIF	0	0	0	0	0	0	0	0	1	1	0	0	0	1	1	0	0	0	0	0	0	0	0	1	0	1
Populus mainlingensis C. Wang et S. L. Tung	Fang et al. 2009, e-floras, GBIF	0	0	0	0	0	0	0	0	0	0	0	0	0	0	1	1	1	0	0	0	0	0	0	1	0	0
Populus manshurica Nakai	Fang et al. 2009, e-floras, GBIF	0	0	0	0	0	0	0	0	0	0	0	0	0	1	1	0	0	0	0	0	0	0	0	0	0	0
Populus maximowiczii A. Henry	Fang et al. 2009, e-floras, GBIF	0	0	0	0	0	0	0	0	0	0	0	1	1	1	1	1	0	0	0	0	0	0	0	1	0	0
Populus mexicana Wesm.	FMX, GBIF	0	0	0	1	1	0	0	0	0	0	0	0	0	0	0	0	0	0	0	0	0	0	1	0	1	0
Populus minhoensis S. F. Yang et H. F.Wu	Fang et al. 2009, e-floras, GBIF	0	0	0	0	0	0	0	0	0	0	0	0	0	0	0	1	0	0	0	0	0	0	0	0	0	0
Populus nakaii Skvortsov	Fang et al. 2009, e-floras, GBIF	0	0	0	0	0	0	0	0	0	0	0	0	0	1	1	0	0	0	0	0	0	0	0	1	0	0
Populus nigra L	San-Miguel-Ayanez et al. 2016, Fang et al. 2009, e-floras, GBIF	0	0	0	0	1	1	1	1	1	0	0	0	0	0	0	0	0	1	1	1	1	0	0	1	0	1
Populus ningshanica C. Wang et S. L. Tung	Fang et al. 2009, e-floras, GBIF	0	0	0	0	0	0	0	0	0	0	0	1	1	0	0	0	0	0	0	0	0	0	0	0	0	0
Populus pamirica Kom.	Fang et al. 2009, e-floras, GBIF	0	0	0	0	1	1	0	1	1	1	0	0	0	0	0	0	0	1	1	0	0	0	0	1	0	1
Populus perdomii Rehder	Fang et al. 2009, e-floras, GBIF	0	0	0	0	0	0	0	0	0	0	0	1	1	1	1	1	1	0	0	0	0	0	0	1	0	0
Populus pilosa Rehder	Fang et al. 2009, e-floras, GBIF	0	0	0	0	0	0	0	1	1	1	0	0	0	0	0	0	0	0	0	0	0	0	0	1	0	1
Populus platyphylla T.Z.Sun	Fang et al. 2009, e-floras, GBIF	0	0	0	0	0	0	0	0	0	0	0	0	0	0	0	0	0	0	0	0	0	0	0	0	0	1
Populus pruinosa Schrenk	Browics & Zieliński 1982–1994, GBIF	0	0	0	0	0	0	0	0	0	0	0	0	0	0	0	0	0	1	0	0	1	1	1	1	1	1
Populus pruinosa Schrenk	Fang et al. 2009, e-floras, GBIF	0	0	0	0	0	0	0	0	1	1	0	0	0	0	1	1	0	0	0	0	0	0	0	1	0	1
Populus pseudoglauca C. Wang et P. Y. Fu	Fang et al. 2009, e-floras, GBIF	0	0	0	0	0	0	0	0	0	0	0	0	1	0	1	1	0	0	0	0	0	0	0	0	0	0
Populus pseudomaximowiczii C. Wang et S. L. Tung	Fang et al. 2009, e-floras, GBIF	0	0	0	0	0	0	0	0	0	0	0	0	1	0	1	1	0	0	0	0	0	0	0	0	0	0
Populus pseudosimonii Kitag.	Fang et al. 2009, e-floras, GBIF	0	0	0	0	1	0	0	0	0	0	0	1	1	1	1	1	0	0	0	0	0	0	0	1	0	0
Populus qamdoensis C.Wang & S.L.Tung	Fang et al. 2009, e-floras, GBIF	0	0	0	0	0	0	0	0	0	0	0	0	1	0	1	1	0	0	0	0	0	0	0	0	0	0
Populus qiongdaoensis T. Hong et P. Luo	Fang et al. 2009, e-floras, GBIF	0	0	0	1	0	0	0	0	0	0	0	1	0	0	0	0	0	0	0	0	0	0	0	0	0	0
Populus rotundifolia Griff.	Fang et al. 2009, e-floras, GBIF	0	0	0	0	0	0	0	0	0	0	0	1	1	0	1	1	0	0	0	0	0	0	0	0	0	0
Populus schneideri (Rehder) N. Chao	Fang et al. 2009, e-floras, GBIF	0	0	0	0	0	0	0	0	0	0	0	0	1	0	0	1	0	0	0	0	0	0	0	0	0	0
Populus shanxiensis C.Wang & S.L.Tung	Fang et al. 2009, e-floras, GBIF	0	0	0	0	0	0	0	0	0	0	0	0	0	1	1	0	0	0	0	0	0	0	0	1	0	0
Populus sieboldii Miq.	FOJ, GBIF	0	0	0	0	1	1	0	0	1	0	0	0	0	0	0	0	0	0	0	0	0	0	0	0	0	0
Populus simonii Carr.	Fang et al. 2009, e-floras, GBIF	0	0	0	0	1	1	0	0	0	0	0	1	1	1	1	1	0	0	0	0	0	0	0	1	0	0
Populus suaveolens Fisch (=P. koreana)	Fang et al. 2009, e-floras, GBIF	0	0	0	0	0	0	0	0	0	0	0	1	1	1	1	1	0	0	0	0	0	0	0	1	0	0
Populus szechuanica C.K.Schneid.	Fang et al. 2009, e-floras, GBIF	0	0	0	0	1	1	0	0	0	0	0	0	1	1	1	1	1	0	0	0	0	0	0	1	0	0
Populus talassica Komarov.	Fang et al. 2009, e-floras, GBIF	0	0	0	0	0	0	0	0	1	1	0	0	0	0	0	1	1	0	0	0	0	0	0	1	0	1
Populus tometosa Carr.	Fang et al. 2009, e-floras, GBIF	0	0	0	0	1	0	0	0	0	0	0	1	1	0	0	0	0	0	0	0	0	0	0	1	0	0
Populus tremula L.	Browics & Zieliński 1982–1994, San-Miguel-Ayanz et al. 2016, GBIF, Fang et al. 2009, VF, e-floras	0	0	0	0	1	1	1	1	1	1	0	0	0	1	1	1	0	1	1	0	1	1	0	1	0	0
Populus tremuloides Michx.	Thompson et al. 1999-2006, USDA, GBIF, e-floras	0	0	0	0	1	1	0	1	1	1	0	1	1	0	0	0	0	0	1	0	1	1	1	1	1	0
Populus trichocarpa Torr. & A.Gray	e-floras, USDA	0	0	0	0	1	1	0	0	1	1	0	0	0	0	0	0	0	0	1	0	1	1	0	1	0	0
Populus trinervis C.Wang & S.L.Tung	Fang et al. 2009, e-floras, GBIF	0	0	0	0	0	0	0	1	0	0	0	0	1	0	0	0	0	0	0	0	0	0	0	0	0	0
Populus wenxianica Y.C.Feng & J.L.Guo ex G.H.Zhu	Fang et al. 2009, e-floras, GBIF	0	0	0	0	0	0	0	0	0	0	0	1	1	0	0	0	0	0	0	0	0	0	0	1	0	0
Populus wilsonii C.K.Schneider	Fang et al. 2009, e-floras, GBIF	0	0	0	0	1	1	0	0	0	0	0	1	1	0	1	1	0	0	0	0	0	0	0	0	0	0
Populus wuana C.Wang & S.L.Tung	Fang et al. 2009, e-floras, GBIF	0	0	0	0	0	0	0	0	0	0	0	1	1	0	0	1	0	0	0	0	0	0	0	0	0	0
Populus wulianemsis S.B.Liang & X.W.Li	Fang et al. 2009, e-floras, GBIF	0	0	0	0	0	0	0	0	0	0	0	1	0	0	0	0	0	0	0	0	0	0	0	0	0	0
Populus yatungensis (C.Wang& P.X.Fu) C.Wang & S.L.Tung	Fang et al. 2009, e-floras, GBIF	0	0	0	0	0	0	0	0	0	0	0	0	1	0	0	1	1	0	0	0	0	0	0	1	0	0
Populus yunnanensis Dode	Fang et al. 2009, e-floras, GBIF	0	0	0	0	0	0	0	0	0	0	0	1	1	0	0	0	0	0	0	0	0	0	0	0	0	0
Salix general	GBIF	1	1	1	1	1	1	1	1	1	1	1	1	1	1	1	1	1	1	1	1	1	1	1	1	1	1
Geraniaceae
Geranium general	GBIF	1	1	1	1	1	1	1	1	1	1	0	1	1	1	1	0	0	1	1	1	1	0	1	1	1	1
Lythraceae
Decodon verticillatus (L.) Elliott	e-floras, USDA, GBIF	0	0	0	0	1	1	0	1	1	0	0	0	0	0	0	0	0	0	0	0	0	0	0	0	0	0
Anacardiaceae
Cotinus coggygria Scop.	Browics & Zieliński 1982–1994, San-Miguel-Ayanz et al. 2016, Fang et al. 2009, GBIF	0	0	0	0	1	1	0	0	0	0	0	1	1	1	1	0	0	1	1	0	0	0	0	0	0	0
Cotinus nana W.W.Sm.	Fang et al. 2009, e-floras, GBIF	0	0	0	0	0	0	0	0	0	0	0	1	1	0	0	0	0	0	0	0	0	0	0	0	0	0
Cotinus szechuanensis Pénes	Fang et al. 2009, e-floras, GBIF	0	0	0	0	1	1	0	0	0	0	0	1	1	0	0	0	0	0	0	0	0	0	0	0	0	0
Cotinus obovata Raf.	Thompson et al. 1999-2006, USDA, GBIF, e-floras	0	0	0	0	1	0	0	0	0	0	0	0	0	0	0	0	0	0	0	0	0	0	0	0	0	0
Cotinus carranzae Rezed. & G.Calderón de Rzedowski	GBIF	0	0	0	0	1	0	0	0	0	0	0	1	0	0	0	0	0	0	0	0	0	0	0	0	0	0
Pistacia atlantica Desf.	GBIF, Al Saghir & Porter 2012	0	0	0	0	0	0	0	0	0	0	0	0	0	0	0	0	0	1	1	0	0	0	1	1	0	0
Pistacia chinensis Bunge	e-floras, Fang et al. 2009, GBIF, Al Saghir & Porter 2012	0	0	0	1	1	1	0	0	0	0	0	1	1	1	1	0	0	0	0	0	0	0	0	0	0	0
Pistacia khinjuk Stocks	GBIF, e-floras, Danin & Fragman-Sapir 2016, Al Saghir & Porter 2012	0	0	0	0	1	1	0	0	0	0	0	1	1	0	0	0	0	1	0	0	0	0	1	1	1	0
Pistacia lentiscus L.	Browics & Zieliński 1982–1994, GBIF, Danin & Fragman-Sapir 2016, Al Saghir & Porter 2012	0	0	0	0	1	1	0	0	0	0	0	0	0	0	0	0	0	1	1	0	0	0	1	1	0	0
Pistacia mexicana Kunth (P. texana)	Thompson et al. 1999-2006, USDA, GBIF, e-floras, Al Saghir & Porter 2012	0	0	0	1	1	1	0	0	0	0	0	1	1	0	0	0	0	1	1	0	0	0	1	1	1	0
Pistacia terebinthus L.	Browics & Zieliński 1982–1994, GBIF, Danin & Fragman-Sapir 2016, Al Saghir & Porter 2012	0	0	0	0	1	1	0	0	0	0	0	0	0	0	0	0	0	1	1	0	0	0	1	1	0	0
Pistacia vera L.	GBIF, e-floras, Al Saghir & Porter 2012	0	0	0	0	0	0	0	0	0	0	0	0	0	0	0	0	0	1	1	0	0	0	1	1	1	0
Pistacia weinmanniifolia J.Poisson ex Franchet	e-floras, Fang et al. 2009, GBIF, Al Saghir & Porter 2012	0	0	0	1	0	0	0	0	0	0	0	1	1	0	0	0	0	0	0	0	0	0	0	0	0	0
Pistacia eurycarpa Yaltirik	Al Saghir & Porter 2012	0	0	0	0	0	0	0	0	0	0	0	1	1	0	0	0	0	1	1	0	0	0	1	0	1	0
Sapindaceae
sect. Pentaphylla clade Trifoliata
Acer albopurpurascens Hayata	Fang et al. 2009, e-floras	0	0	0	1	1	1	1	0	0	0	0	1	1	0	0	0	0	0	0	0	0	0	0	0	0	0
Acer buergerianum Miquel incl. 6 varieties	Fang et al. 2009, e-floras	0	0	0	0	1	1	0	0	0	0	0	1	1	0	1	0	0	0	0	0	0	0	0	0	0	0
Acer discolor Maxim.	GBIF, Van Geldern et al. 1994	0	0	0	0	1	0	0	0	0	0	0	1	0	0	0	0	0	0	0	0	0	0	0	0	0	0
Acer griseum (Franch.) Pax	Fang et al. 2009, e-floras	0	0	0	0	1	1	0	0	0	0	0	1	1	1	1	0	0	0	0	0	0	0	0	1	0	0
Acer mandshuricum Maxim.	Fang et al. 2009, e-floras	0	0	0	0	0	0	0	0	0	0	0	1	1	1	1	0	0	0	0	0	0	0	0	1	0	0
Acer maximoviczianum Miquel	GBIF, FOJ, Van Geldern et al. 1994	0	0	0	0	1	1	0	0	0	0	0	0	0	0	0	0	0	0	0	0	0	0	0	0	0	0
Acer nikoense Maxim.	Fang et al. 2009, e-floras	0	0	0	0	1	1	0	0	0	0	0	1	1	0	0	0	0	0	0	0	0	0	0	0	0	0
Acer paxii Franch. (=A. fengii Murray)	Fang et al. 2009, e-floras	0	0	0	0	1	1	0	0	0	0	0	1	1	0	0	0	0	0	0	0	0	0	0	0	0	0
Acer pentaphyllum Diesl	Fang et al. 2009, e-floras	0	0	0	0	0	0	0	0	0	0	0	1	1	0	0	0	0	0	0	0	0	0	1	0	0	0
Acer pentapomicum Sterwart ex Brand.	Browics & Zieliński 1982–1994, GBIF	0	0	0	0	1	1	0	0	1	1	0	0	0	0	0	0	0	1	1	0	1	1	0	1	0	0
Acer pilosum Maximowicz	Fang et al. 2009, e-floras	0	0	0	0	0	0	0	0	0	0	0	0	1	0	1	1	0	0	0	0	0	0	0	0	0	0
Acer shihweii F.Chun & W.P.Fang	Fang et al. 2009, e-floras	0	0	0	0	0	0	0	0	0	0	0	1	0	0	0	0	0	0	0	0	0	0	0	0	0	0
Acer sutchuenense Franch.	Fang et al. 2009, e-floras	0	0	0	0	1	1	0	0	0	0	0	1	1	0	0	0	0	0	0	0	0	0	0	0	0	0
Acer sycopseoides F.Chun	Fang et al. 2009, e-floras	0	0	0	0	1	1	0	0	0	0	0	1	1	0	0	0	0	0	0	0	0	0	0	0	0	0
Acer triflorum Kom.	Fang et al. 2009, e-floras	0	0	0	0	0	0	0	0	0	0	0	0	0	1	1	1	0	0	0	0	0	0	0	0	0	0
Acer wangchii W.P.Fang	Fang et al. 2009, e-floras	0	0	0	0	1	1	0	0	0	0	0	1	1	0	0	0	0	0	0	0	0	0	0	0	0	0
Acer yuii W.Fang	Fang et al. 2009, e-floras	0	0	0	0	0	0	0	0	0	0	0	0	1	0	1	1	0	0	0	0	0	0	0	1	0	0
sect. Acer
Acer barbatum Michx.	Thompson et al. 1999-2006, USDA, GBIF, e-floras	0	0	0	0	1	0	0	0	0	0	0	0	0	0	0	0	0	0	0	0	0	0	0	0	0	0
Acer caesium Wall. ex Brandis A. c. ssp. Giraldii	Fang et al. 2009, e-floras	0	0	0	0	0	0	0	0	0	0	0	0	1	1	1	1	0	0	0	0	0	0	0	0	0	0
Acer grandidentatum Nutt.	Thompson et al. 1999-2006, USDA, GBIF, e-floras	0	0	0	0	1	1	0	0	1	1	0	0	0	0	0	0	0	1	1	0	1	0	0	0	0	0
Acer heldreichii Orph. ex Boiss. + ssp. trauttveteri (Medw.) A.E.Murray Kalmia	Browics & Zieliński 1982–1994, GBIF	0	0	0	0	1	1	0	0	1	1	0	0	0	0	0	0	1	1	1	0	0	0	0	0	0	0
Acer hyrcanum Fischer & C.A.Meyer + ssp. Stevenii (Pojark.) E.Murray	Browics & Zieliński 1982–1994, GBIF	0	0	0	0	1	1	0	1	1	1	0	0	0	0	0	0	0	1	1	0	0	0	0	1	0	0
Acer monspessulanum L. (=A. Ibericum M.Bieb)	Browics & Zieliński 1982–1994, GBIF	0	0	0	0	1	1	0	1	1	1	0	0	0	0	0	0	0	1	1	1	1	0	0	1	1	0
Acer obtusifolium Sm. (=Acer syriacum Boiss. & Gaill.)	Browics & Zieliński 1982–1994, GBIF	0	0	0	0	0	0	0	0	0	0	0	0	0	0	0	0	0	1	1	0	0	0	1	0	0	0
Acer opalus L.	GBIF	0	0	0	0	1	1	0	0	1	1	0	0	0	0	0	0	0	1	1	0	0	0	0	1	0	0
Acer pseudoplatanus L.	San-Miguel-Ayanez et al. 2016, GBIF	0	0	0	0	1	1	0	0	1	1	0	0	0	0	0	0	0	1	1	0	0	0	0	0	0	0
Acer saccharum Marshall +A. s. ssp. Nigrum (F.Michx.) + A. s. ssp. leucoderme Smal	Thompson et al. 1999-2006, USDA, GBIF, e-floras	0	0	0	0	1	1	0	1	1	0	0	0	0	0	0	0	0	0	0	0	0	0	0	0	0	0
Acer sempervirens L.	Browics & Zieliński 1982–1994, GBIF	0	0	0	0	0	0	0	0	0	0	0	0	0	0	0	0	0	1	1	0	0	0	0	0	0	0
Acer velutinum Boiss.	Browics & Zieliński 1982–1994, GBIF	0	0	0	0	1	1	0	0	1	1	0	0	0	0	0	0	0	1	0	0	0	0	0	0	0	0
Acer turkestanicum Pax.	Browics & Zieliński 1982–1994, GBIF	0	0	0	0	0	0	0	0	1	1	0	0	0	0	0	0	0	1	1	1	1	0	0	0	0	0
sect. Lithocarpa
Acer kungshanense W.P.Fang & C.Y.Chang	Fang et al. 2009, e-floras	0	0	0	0	0	0	0	0	0	0	0	1	1	0	0	0	0	0	0	0	0	0	0	0	0	0
Acer lungshengense W.P.Fang & L.C.Hu	Fang et al. 2009, e-floras	0	0	0	0	1	1	0	0	0	0	0	1	1	0	0	0	0	0	0	0	0	0	0	0	0	0
Acer thomsonii Miq.	Fang et al. 2009, e-floras	0	0	0	1	0	0	0	0	0	0	0	1	1	0	0	0	0	0	0	0	0	0	0	0	0	0
Acer tsinglingense W.P.Fang & C.C.Hsieh	Fang et al. 2009, e-floras	0	0	0	0	1	0	0	0	0	0	0	1	1	0	1	1	0	0	0	0	0	0	0	1	0	0
Acer yangbiense Y.S.Chen & Q.E.Yang	Y.S.Chen & Q.E.Yang, 2003, e-floras	0	0	0	0	0	0	0	0	0	0	0	1	1	0	0	0	0	0	0	0	0	0	0	0	0	0
Acer diabolicum Blume	FOJ, GBIF	0	0	0	0	1	1	0	0	0	0	0	0	0	0	0	0	0	0	0	0	0	0	0	0	0	0
Acer leipoense W.P.Fang & T.P.Soong	Fang et al. 2009, e-floras	0	0	0	0	0	0	0	0	0	0	0	1	1	0	0	0	0	0	0	0	0	0	0	0	0	0
Acer macrophyllum Pursh	Thompson et al. 1999-2006, USDA, GBIF, e-floras	0	0	0	0	0	1	1	0	0	0	0	0	0	0	0	0	0	0	1	0	0	0	0	0	0	0
Acer sinopurpurascens Cheng	Fang et al. 2009, e-floras	0	0	0	0	1	1	0	0	0	0	0	1	1	0	0	0	0	0	0	0	0	0	0	0	0	0
Acer sterculiaceum Wallich	Fang et al. 2009, e-floras	0	0	0	0	1	1	0	0	0	0	0	1	1	0	0	0	0	0	0	0	0	0	0	1	0	0
sect. Platanoidea
Acer acutum W.P.Fang	Fang et al. 2009, e-floras	0	0	0	0	1	0	0	0	0	0	0	0	0	0	0	0	0	0	0	0	0	0	0	0	0	0
Acer amplum Rehder, incl. 3 var.	Fang et al. 2009, e-floras	0	0	0	0	1	1	0	0	0	0	0	1	1	0	1	1	0	0	0	0	0	0	0	0	0	0
Acer chunii W.P.Fang	Fang et al. 2009, e-floras	0	0	0	0	1	1	0	0	0	0	0	1	1	0	0	0	0	0	0	0	0	0	0	0	0	0
Acer fulvescens Rehder	Fang et al. 2009, e-floras	0	0	0	0	1	0	0	0	0	0	0	1	1	1	1	1	0	0	0	0	0	0	0	1	0	0
Acer miaotaiense Tsoong	Fang et al. 2009, e-floras	0	0	0	0	1	1	0	0	0	0	0	1	1	0	1	1	0	0	0	0	0	0	0	1	0	0
Acer shenkanense W.P.Fang & C.C.Fu	Fang et al. 2009, e-floras	0	0	0	0	1	0	0	0	0	0	0	1	1	1	1	1	0	0	0	0	0	0	0	1	0	0
Acer campestre L.	Browics & Zieliński 1982–1994, San-Miguel-Ayanz et al. 2016, GBIF	0	0	0	0	1	1	0	1	1	1	0	0	0	0	0	0	0	1	1	0	1	0	0	1	0	0
Acer cappadocicum Gled. + ssp. Divergens (C.Koch ex Pax) E. Murr. + ssp. Sinicum (Rehder) Handel-Manzzetti	Browics & Zieliński 1982–1994, GBIF	0	0	0	0	1	1	0	1	1	1	0	0	0	0	0	0	0	1	1	0	1	0	0	1	0	0
Acer miyabei Maxim.	GBIF, FOJ, Van Geldern et al. 1994	0	0	0	0	1	1	0	0	1	0	0	0	0	0	0	0	0	0	0	0	0	0	0	0	0	0
Acer pictum Thunb. In Murray (A. mono Maxim.)+ ssp. Macropterum (W.P.Fang) + ssp. Tricuspis (Rehder) Ohashi + ssp. Pubigerum (W.P.Fang) Y.S.Chen + ssp. Pictum ( + spp. Mono (Maxim.) Ohashi	Fang et al. 2009, e-floras, GBIF	0	0	0	0	1	1	0	0	1	0	0	1	1	1	1	1	0	0	0	0	0	0	0	1	0	0
Acer platanoides L.	Browics & Zieliński 1982–1994, San-Miguel-Ayanz et al. 2016, GBIF	0	0	0	0	1	1	0	0	1	1	0	0	0	0	0	0	0	1	1	0	0	0	0	1	0	0
Acer truncatum Bunge	Fang et al. 2009, e-floras	0	0	0	0	1	0	0	0	0	0	0	1	1	1	1	1	0	0	0	0	0	0	0	1	0	0
Acer longipes Franch. ex Rehder (=A. nayongense Fang)	Fang et al. 2009, e-floras	0	0	0	0	1	1	0	0	0	0	0	1	1	0	0	0	0	0	0	0	0	0	0	1	0	0
Acer tenellum Pax	Fang et al. 2009, e-floras	0	0	0	0	1	1	0	0	0	0	0	1	0	0	0	0	0	0	0	0	0	0	0	0	0	0
Acer tibetense W.P.Fang	Fang et al. 2009, e-floras	0	0	0	0	0	0	0	0	0	0	0	1	1	0	1	1	1	0	0	0	0	0	0	0	0	0
sect. Rubra
Acer pycnathum Koch	GBIF, FOJ	0	0	0	0	1	0	0	0	0	0	0	0	0	0	0	0	0	0	0	0	0	0	0	0	0	0
Acer rubrum L.	Thompson et al. 1999-2006, USDA, GBIF, e-floras	1	1	0	1	1	1	0	1	1	1	0	0	0	0	1	0	0	0	0	0	0	0	0	0	0	0
Acer saccharinum L.	Thompson et al. 1999-2006, USDA, GBIF, e-floras	0	0	0	0	1	1	0	1	1	0	0	0	0	0	0	0	0	0	0	0	0	0	0	0	0	0
Acer thomsonii Miq.	Fang et al. 2009, e-floras	0	0	0	1	0	0	0	0	0	0	0	1	1	0	0	0	0	0	0	0	0	0	0	0	0	0
Acer tsinglingense W.P.Fang & C.C.Hsieh	Fang et al. 2009, e-floras	0	0	0	0	1	0	0	0	0	0	0	1	1	0	1	1	0	0	0	0	0	0	0	1	0	0
Acer diabolicum Blume	FOJ, GBIF	0	0	0	0	1	1	0	0	0	0	0	0	0	0	0	0	0	0	0	0	0	0	0	0	0	0
Acer leipoense W.P.Fang & T.P.Soong	Fang et al. 2009, e-floras	0	0	0	0	0	0	0	0	0	0	0	1	1	0	0	0	0	0	0	0	0	0	0	0	0	0
Acer macrophyllum Pursh	Thompson et al. 1999-2006, USDA, GBIF, e-floras	0	0	0	0	0	1	1	0	0	0	0	0	0	0	0	0	0	0	1	0	0	0	0	0	0	0
Acer sinopurpurascens Cheng	Fang et al. 2009, e-floras	0	0	0	0	1	1	0	0	0	0	0	1	1	0	0	0	0	0	0	0	0	0	0	0	0	0
Acer sterculiaceum Wallich	Fang et al. 2009, e-floras	0	0	0	0	1	1	0	0	0	0	0	1	1	0	0	0	0	0	0	0	0	0	0	1	0	0
sect. Platanoidea
Acer acutum W.P.Fang	Fang et al. 2009, e-floras	0	0	0	0	1	0	0	0	0	0	0	0	0	0	0	0	0	0	0	0	0	0	0	0	0	0
Acer amplum Rehder, incl. 3 var.	Fang et al. 2009, e-floras	0	0	0	0	1	1	0	0	0	0	0	1	1	0	1	1	0	0	0	0	0	0	0	0	0	0
Acer chunii W.P.Fang	Fang et al. 2009, e-floras	0	0	0	0	1	1	0	0	0	0	0	1	1	0	0	0	0	0	0	0	0	0	0	0	0	0
Acer fulvescens Rehder	Fang et al. 2009, e-floras	0	0	0	0	1	0	0	0	0	0	0	1	1	1	1	1	0	0	0	0	0	0	0	1	0	0
Acer miaotaiense Tsoong	Fang et al. 2009, e-floras	0	0	0	0	1	1	0	0	0	0	0	1	1	0	1	1	0	0	0	0	0	0	0	1	0	0
Acer shenkanense W.P.Fang & C.C.Fu	Fang et al. 2009, e-floras	0	0	0	0	1	0	0	0	0	0	0	1	1	1	1	1	0	0	0	0	0	0	0	1	0	0
Acer campestre L.	Browics & Zieliński 1982–1994, San-Miguel-Ayanz et al. 2016, GBIF	0	0	0	0	1	1	0	1	1	1	0	0	0	0	0	0	0	1	1	0	1	0	0	1	0	0
Acer cappadocicum Gled. + ssp. Divergens (C.Koch ex Pax) E. Murr. + ssp. Sinicum (Rehder) Handel-Manzzetti	Browics & Zieliński 1982–1994, GBIF	0	0	0	0	1	1	0	1	1	1	0	0	0	0	0	0	0	1	1	0	1	0	0	1	0	0
Acer miyabei Maxim.	GBIF, FOJ, Van Geldern et al. 1994	0	0	0	0	1	1	0	0	1	0	0	0	0	0	0	0	0	0	0	0	0	0	0	0	0	0
Acer pictum Thunb. In Murray (A. mono Maxim.)+ ssp. Macropterum (W.P.Fang) + ssp. Tricuspis (Rehder) Ohashi + ssp. Pubigerum (W.P.Fang) Y.S.Chen + ssp. Pictum ( + spp. Mono (Maxim.) Ohashi	Fang et al. 2009, e-floras, GBIF	0	0	0	0	1	1	0	0	1	0	0	1	1	1	1	1	0	0	0	0	0	0	0	1	0	0
Acer platanoides L.	Browics & Zieliński 1982–1994, San-Miguel-Ayanz et al. 2016, GBIF	0	0	0	0	1	1	0	0	1	1	0	0	0	0	0	0	0	1	1	0	0	0	0	1	0	0
Acer truncatum Bunge	Fang et al. 2009, e-floras	0	0	0	0	1	0	0	0	0	0	0	1	1	1	1	1	0	0	0	0	0	0	0	1	0	0
Acer longipes Franch. ex Rehder (=A. nayongense Fang)	Fang et al. 2009, e-floras	0	0	0	0	1	1	0	0	0	0	0	1	1	0	0	0	0	0	0	0	0	0	0	1	0	0
Acer tenellum Pax	Fang et al. 2009, e-floras	0	0	0	0	1	1	0	0	0	0	0	1	0	0	0	0	0	0	0	0	0	0	0	0	0	0
Acer tibetense W.P.Fang	Fang et al. 2009, e-floras	0	0	0	0	0	0	0	0	0	0	0	1	1	0	1	1	1	0	0	0	0	0	0	0	0	0
sect. Rubra
Acer pycnathum Koch	GBIF, FOJ	0	0	0	0	1	0	0	0	0	0	0	0	0	0	0	0	0	0	0	0	0	0	0	0	0	0
Acer rubrum L.	Thompson et al. 1999-2006, USDA, GBIF, e-floras	1	1	0	1	1	1	0	1	1	1	0	0	0	0	1	0	0	0	0	0	0	0	0	0	0	0
Acer saccharinum L.	Thompson et al. 1999-2006, USDA, GBIF, e-floras	0	0	0	0	1	1	0	1	1	0	0	0	0	0	0	0	0	0	0	0	0	0	0	0	0	0
Malvaceae
Craigia kwangsiensis Sue	e-floras, Fang et al. 2009, GBIF	0	0	0	0	0	0	0	0	0	0	0	1	1	0	0	0	0	0	0	0	0	0	0	0	0	0
Craigia yunnanensis W.W.SM et W.E. Evans	e-floras, Fang et al. 2009, GBIF	0	0	0	0	0	0	0	0	0	0	0	1	1	0	0	0	0	0	0	0	0	0	0	0	0	0
Amaranthaceae
Amaranthaceae general	GBIF	1	1	1	1	1	1	1	1	1	1	1	1	1	1	1	1	1	1	1	1	1	1	1	1	1	1
Caryphyllacae
Caryphyllacae gerneral	GBIF	1	1	1	1	1	1	1	1	1	1	1	1	1	1	1	1	1	1	1	1	1	1	1	1	1	1
Nyssaceae
Nyssa aquatica L.	Thompson et al. 1999-2006, USDA, GBIF, e-floras	0	0	0	0	1	0	0	0	0	0	0	0	0	0	0	0	0	0	0	0	0	0	0	0	0	0
Nyssa ogeche W. Bartram ex Marshall	Thompson et al. 1999-2006, USDA, GBIF, e-floras	0	0	0	0	1	0	0	0	0	0	0	0	0	0	0	0	0	0	0	0	0	0	0	0	0	0
Nyssa sylvatica Marshall , N. s. biflora, N.s. ursina	Thompson et al. 1999-2006, USDA, GBIF, e-floras	0	0	0	1	1	1	0	1	1	0	0	0	0	0	0	0	0	0	0	0	0	0	0	0	0	0
Nyssa javanica (Blume) Wangerin	e-floras, Fang et al. 2009, GBIF, Wang et al. 2012	1	0	1	1	1	1	0	0	0	0	0	1	1	0	0	0	0	0	0	0	0	0	0	0	0	0
Nyssa sinesnsis Oliver (=N. shangzeensis W.P.Fang & Soong, N. wenshanesnis W.P.Fang & Soong, N. shweliensis (W.W.Smith) Airy-Shaw	e-floras, Fang et al. 2009, GBIF, Wang et al. 2012	0	0	0	1	1	1	0	0	0	0	0	1	1	0	0	0	0	0	0	0	0	0	0	0	0	0
Nyssa bifida Craib (N. yunnanensis W.Q.Yin ex H.N. Qin & Phengklai)	e-floras, Fang et al. 2009, GBIF, Wang et al. 2012, Tan & Deng 2016	0	0	0	1	0	0	0	0	0	0	0	1	1	0	0	0	0	0	0	0	0	0	0	0	0	0
Nyssa talmancana Hammel & N.A.Zamora	Hammel & Zamora 1990, GBIF	1	0	0	0	0	1	0	0	0	0	0	0	0	0	0	0	0	0	0	0	0	0	0	0	0	0
Oleaceae
Fraxinus anomala Torr. ex S.Watson	Thompson et al. 1999-2006, USDA, GBIF, e-floras	0	0	0	0	0	1	0	0	1	1	0	0	0	0	0	0	0	1	1	0	1	0	0	1	0	1
Fraxinus dipetala Hook. & Arn.	Thompson et al. 1999-2006, USDA, GBIF, e-floras	0	0	0	0	0	0	0	0	0	0	0	0	0	0	0	0	0	1	1	0	0	0	0	0	0	0
Fraxinus quadrangulata Michx.	Thompson et al. 1999-2006, USDA, GBIF, e-floras	0	0	0	0	1	0	0	1	0	0	0	0	0	0	0	0	0	0	0	0	0	0	0	0	0	0
Fraxinus americana L.	Thompson et al. 1999-2006, USDA, GBIF, e-floras	0	0	0	0	1	1	0	1	1	0	0	0	0	0	0	0	0	0	0	0	0	0	0	0	0	0
Fraxinus berlandieriana A.DC.	Thompson et al. 1999-2006, USDA, GBIF, e-floras	0	0	0	1	1	1	0	0	0	0	0	1	1	0	0	0	0	0	0	0	0	0	1	0	1	0
Fraxinus biltmoreana Beadle	e-floras	0	0	0	0	1	1	0	0	0	0	0	0	0	0	0	0	0	0	0	0	0	0	0	0	0	0
Fraxinus caroliniana Mill.	Thompson et al. 1999-2006, USDA, GBIF, e-floras	0	0	0	0	1	0	0	0	0	0	0	0	0	0	0	0	0	0	0	0	0	0	0	0	0	0
Fraxinus chiisanensis Nakai	FOK, Hueng Soo Lee et al. 2009	0	0	0	0	1	0	0	1	1	0	0	1	0	1	1	0	0	0	0	0	0	0	0	0	0	0
Fraxinus cuspidata Torr.	Thompson et al. 1999-2006, USDA, GBIF, e-floras	0	0	0	0	1	1	0	0	0	0	0	0	0	0	0	0	0	1	1	0	0	0	1	1	0	0
Fraxinus latifolia Benth.	Thompson et al. 1999-2006, USDA, GBIF, e-floras	0	0	0	0	0	0	0	0	0	0	0	0	0	0	0	0	0	1	1	0	0	0	0	0	0	0
Fraxinus papilosa Lingelsh.	Thompson et al. 1999-2006, USDA, GBIF, e-floras	0	0	0	0	0	0	0	0	0	0	0	1	1	0	0	0	0	1	1	0	0	0	1	0	1	0
Fraxinus pennsylvanica Marshall	Thompson et al. 1999-2006, USDA, GBIF, e-floras	0	0	0	0	1	1	0	1	1	1	0	0	0	1	1	0	0	0	0	0	0	0	0	1	0	0
Fraxinus platypoda Oliv.	Fang et al. 2009, e-floras	0	0	0	0	1	0	0	0	0	0	0	1	1	1	1	0	0	0	0	0	0	0	0	1	0	0
Fraxinus profunda (Bush) Bush	Thompson et al. 1999-2006, USDA, GBIF, e-floras	0	0	0	0	1	0	0	0	0	0	0	0	0	0	0	0	0	0	0	0	0	0	0	0	0	0
Fraxinus spaethiana Lingelsh.	FOJ	0	0	0	0	1	1	0	0	1	0	0	0	0	0	0	0	0	0	0	0	0	0	0	0	0	0
Fraxinus texensis A.Gray	Thompson et al. 1999-2006, USDA, GBIF, e-floras	0	0	0	0	1	0	0	0	0	0	0	0	0	0	0	0	0	0	0	0	0	0	0	0	0	0
Fraxinus uhdei (Wenz.) Lingelsh.)	GBIF, Hisinger et al. 2014	0	1	1	1	0	1	0	0	0	0	0	0	1	0	0	0	0	0	0	0	0	0	0	0	0	0
Fraxinus velutina Torr.	Thompson et al. 1999-2006, USDA, GBIF, e-floras	0	0	0	0	1	1	0	0	0	0	0	0	0	0	0	0	0	1	1	0	0	0	1	1	0	0
Fraxinus dubia (Wild. Ex Schult. & Schult.f.) P.S.Green & M.Nee	GBIF, Hisinger et al. 2014	1	1	0	1	1	1	0	0	0	0	0	1	1	0	0	0	0	0	0	0	0	0	1	1	0	0
Fraxinus gooddingii Little	GBIF, Hisinger et al. 2014	0	0	0	0	0	0	0	0	0	0	0	0	0	0	0	0	0	1	0	0	0	0	1	0	1	0
Fraxinus greggii A.Gray + F. greggii ssp. goodingii (Little) A.E.Murray Kalima (=F. goodingii Little)	Thompson et al. 1999-2006, USDA, GBIF, e-floras	0	0	0	1	1	1	0	0	0	0	0	1	1	0	0	0	0	1	1	0	0	0	1	1	1	0
Fraxinus purpusii Brandgee	GBIF, Hisinger et al. 2014	0	1	0	1	1	1	0	0	0	0	0	1	1	0	0	0	0	0	0	0	0	0	0	0	0	0
Fraxinus rufescens Lingelsh.	GBIF, Hisinger et al. 2014	0	0	0	0	1	1	0	0	0	0	0	1	1	0	0	0	0	0	0	0	0	0	1	1	0	0
Fraxinus angustifolia Vahl	Heuertz 2006, San-Miguel-Ayanez et al. 2016	0	0	0	0	1	1	0	0	1	1	0	0	0	0	0	0	0	1	1	0	1	0	0	1	0	0
Fraxinus excelsior L.	Heuertz 2006, VF	0	0	0	0	1	1	0	0	1	1	0	0	0	0	0	0	0	1	1	0	1	0	0	0	0	0
Fraxinus mandschurica Rupr.	Fang et al. 2009, e-floras	0	0	0	0	1	0	0	0	0	0	0	1	1	1	1	1	0	0	0	0	0	0	0	1	0	0
Fraxinus nigra Marshall	Thompson et al. 1999-2006, USDA, GBIF, e-floras	0	0	0	0	1	1	0	1	1	1	0	0	0	0	0	0	0	0	0	0	0	0	0	0	0	0
Fraxinus pallisiae Wilmott (=F. holotricha Koehne)	GBIF	0	0	0	0	1	1	0	0	1	1	0	0	0	0	0	0	0	1	1	0	0	0	0	0	0	0
Fraxinus sogdiana Bunge	Fang et al. 2009, e-floras	0	0	0	0	0	0	0	0	1	1	0	0	0	0	0	1	0	0	0	0	0	0	0	1	0	1
Fraxinus ornus L.	Browics & Zieliński 1982–1994, GBIF, Heuertz 2006	0	0	0	0	1	1	0	0	1	1	0	0	0	0	0	0	0	1	1	0	0	0	0	1	0	0
Fraxinus griffithii C.B.Clarke	Fang et al. 2009, e-floras	0	1	0	1	1	1	0	0	0	0	0	1	1	0	0	0	0	0	0	0	0	0	0	0	0	0
Fraxinus chinensis Roxb. + Fraxinus chinensis ssp. Rhynchophylla (Hance) E.Murray	Fang et al. 2009, e-floras	0	0	0	0	1	0	0	0	1	1	0	1	1	1	1	1	0	0	0	0	0	0	0	1	0	0
Fraxinus micrantha Lingelsh.	GBIF	0	0	0	0	0	0	0	0	0	0	0	1	1	0	0	0	0	0	0	0	0	0	0	0	0	0
Fraxinus longicuspis Sieb. & Zucc.	FOJ, GBIF	0	0	0	0	1	1	0	0	1	0	0	0	0	0	0	0	0	0	0	0	0	0	0	0	0	0
Fraxinus floribunda Wall.	Fang et al. 2009, e-floras	0	1	0	1	1	1	1	0	0	0	0	1	1	0	0	0	0	0	0	0	0	0	0	0	0	0
Fraxinus insularis Hemsl.	Fang et al. 2009, e-floras	0	0	0	0	1	1	0	0	0	0	0	1	1	0	0	0	0	0	0	0	0	0	0	0	0	0
Fraxinus ferruginea Lingelsh.	Fang et al. 2009, e-floras	0	0	0	0	1	0	0	0	0	0	0	1	1	0	0	0	0	0	0	0	0	0	0	0	0	0
Fraxinus bungeana A.DC.	Fang et al. 2009, e-floras	0	0	0	0	1	0	0	0	0	0	0	1	1	1	1	0	0	0	0	0	0	0	0	1	0	0
Fraxinus paxiana Lingelsh. + F. paxiana depauperata (Lingelsh.) Z.Wei	Fang et al. 2009, e-floras	0	0	0	0	1	0	0	0	0	0	0	1	1	0	1	1	0	0	0	0	0	0	0	0	0	0
Fraxinus sikkimensis (lingsh.) Hand.-Mazz.	Fang et al. 2009, e-floras	0	0	0	0	0	0	0	0	0	0	0	1	1	0	1	0	0	0	0	0	0	0	0	1	0	0
Fraxinus sieboldiana Blume	Fang et al. 2009, e-floras	0	0	0	0	1	0	0	0	0	0	0	0	0	0	0	0	0	0	0	0	0	0	0	0	0	0
Fraxinus trifoliata W.W.Smith	Fang et al. 2009, e-floras	0	0	0	0	0	0	0	0	0	0	0	1	1	0	0	1	0	0	0	0	0	0	0	1	0	0
Fraxinus apertisquamifera Hara	FOJ, GBIF	0	0	0	0	1	1	0	0	1	1	0	0	0	0	0	0	0	0	0	0	0	0	0	0	0	0
Fraxinus lanuginosa Koidz.	FOJ, GBIF	0	0	0	0	1	1	0	0	1	1	0	0	0	0	0	0	0	0	0	0	0	0	0	0	0	0
Fraxinus baroniana Diels	Fang et al. 2009, e-floras	0	0	0	0	1	0	0	0	0	0	0	1	1	0	0	0	0	0	0	0	0	0	0	0	0	0
Fraxinus malacophylla Hemsl.	Fang et al. 2009, e-floras	0	0	0	0	0	0	0	0	0	0	0	1	1	0	0	0	0	0	0	0	0	0	0	0	0	0
Fraxinus raibocarpa Regel	e-floras, GBIF	0	0	0	0	1	1	0	1	1	0	0	0	0	0	0	0	0	0	0	0	0	0	0	0	0	0
Fraxinus retusifoliata Feng ex P.Ybai	Fang et al. 2009, e-floras	0	0	0	0	0	0	0	0	0	0	0	1	1	0	0	0	0	0	0	0	0	0	0	1	0	0
Fraxinus punctata S.Y.Hu	Fang et al. 2009, e-floras	0	0	0	0	1	0	0	0	0	0	0	1	0	0	0	0	0	0	0	0	0	0	0	0	0	0
Fraxinus odontocalyx Hand.-Mazz.	Fang et al. 2009, e-floras	0	0	0	0	1	1	0	0	0	0	0	1	1	0	0	0	0	0	0	0	0	0	0	0	0	0
Fraxinus stylosa Lingelsh. in Engler	Fang et al. 2009, e-floras	0	0	0	0	1	0	0	0	0	0	0	1	1	0	1	1	0	0	0	0	0	0	0	1	0	0
Fraxinus xanthoxyloides (G.Don) DC.	Browics & Zieliński 1982–1994, Fang et al. 2009, e-floras, GBIF	0	0	0	0	1	1	0	0	1	1	0	0	0	0	0	0	0	1	1	0	0	0	0	1	0	0
Fraxinus hupehensis S.T.Chu & C.B.Shang	Fang et al. 2009, e-floras	0	0	0	0	1	0	0	0	0	0	0	0	0	0	0	0	0	0	0	0	0	0	0	0	0	0
Olea brachiata (Lour.) Merr.	Fang et al. 2009, e-floras	0	1	0	1	0	0	0	0	0	0	0	1	0	0	0	0	0	0	0	0	0	0	0	0	0	0
Olea capensis L.	GBIF	1	1	1	1	1	1	0	0	0	0	0	1	1	0	0	0	0	1	1	0	0	0	1	0	0	0
Olea caudatilimba L.C.Chia	Fang et al. 2009, e-floras	0	0	0	0	0	0	0	0	0	0	0	1	1	0	0	0	0	0	0	0	0	0	0	0	0	0
Olea europaea ssp. cerasiformis (Webb & Berthel.) G.Kunkel & Sunding	G. Bersnard 2016	0	0	0	0	0	0	0	0	0	0	0	0	0	0	0	0	0	1	0	0	0	0	0	0	0	0
Olea europaea ssp. Cuspidata (Waallich ex G.Don) Ciferri	G. Bersnard 2016	1	1	1	1	1	1	0	0	0	0	0	1	1	0	0	0	0	1	1	0	0	0	1	1	1	1
Olea europaea ssp. europaea	G. Bersnard 2016	0	0	0	0	1	0	0	0	0	0	0	0	0	0	0	0	0	1	1	0	0	0	1	1	0	0
Olea europaea ssp. gauchica	G. Bersnard 2016	0	0	0	0	0	0	0	0	0	0	0	0	0	0	0	0	0	1	1	0	0	0	1	0	1	1
Olea europaea ssp. laperrinei	G. Bersnard 2016	0	0	0	0	0	0	0	0	0	0	0	0	0	0	0	0	0	0	0	0	0	0	0	0	1	1
Olea europaea ssp. maroccana (Greuter & Burdet) P.Vargas, J.Hess, Muñoz Garm. & Kardereit	G. Bersnard 2016	0	0	0	0	0	0	0	0	0	0	0	0	0	0	0	0	0	0	1	0	0	0	1	1	0	0
Olea exasperata Jacq.	GBIF	0	0	0	0	1	0	0	0	0	0	0	0	0	0	0	0	0	1	1	0	0	0	1	1	0	0
Olea gauangxiensis B.M.Miao	Fang et al. 2009, e-floras	0	0	0	0	1	1	0	0	0	0	0	1	1	0	0	0	0	0	0	0	0	0	0	0	0	0
Olea haianensis H.L.Li	Fang et al. 2009, e-floras	0	1	0	1	1	0	0	0	0	0	0	1	0	0	0	0	0	0	0	0	0	0	0	0	0	0
Olea laxiflora H.L.Li	Fang et al. 2009, e-floras	0	0	0	0	0	0	0	0	0	0	0	1	1	0	0	0	0	0	0	0	0	0	0	0	0	0
Olea neriifolia H.L.Li	Fang et al. 2009, e-floras	0	1	0	1	0	0	0	0	0	0	0	1	0	0	0	0	0	0	0	0	0	0	0	0	0	0
Olea paniculata R.Br.	Fang et al. 2009, e-floras	0	0	0	1	0	0	0	0	0	0	0	1	1	0	0	0	0	0	0	0	0	0	0	0	0	0
Olea parvilimba (Merr. & Chun) B.M.Miao	Fang et al. 2009, e-floras	0	1	0	1	0	0	0	0	0	0	0	1	0	0	0	0	0	0	0	0	0	0	0	0	0	0
Olea rosea Craib.	Fang et al. 2009, e-floras	0	0	0	1	0	0	0	0	0	0	0	1	1	0	0	0	0	0	0	0	0	0	0	0	0	0
Olea salicifolia Wall. Ex Don	Fang et al. 2009, e-floras	0	0	0	0	0	0	0	0	0	0	0	1	1	0	0	0	0	0	0	0	0	0	0	0	0	0
Olea tetragonoclada L.C.Chia	Fang et al. 2009, e-floras	0	0	0	0	0	0	0	0	0	0	0	1	1	0	0	0	0	0	0	0	0	0	0	0	0	0
Olea tsoongii (Merr.) P.S.Green	Fang et al. 2009, e-floras	0	1	0	1	0	0	0	0	0	0	0	1	1	0	0	0	0	0	0	0	0	0	1	0	0	0
Olea welwitschii Gilg & G.Schellenb.	GBIF	1	1	0	1	0	1	0	0	0	0	0	0	0	0	0	0	0	0	0	0	0	0	0	0	0	0
Olea woodiana Knobl.	GBIF	0	0	0	1	1	1	0	0	0	0	0	1	1	0	0	0	0	0	1	0	0	0	0	0	0	0
Asteraceae
Asteraceae general	GBIF	1	1	1	1	1	1	1	1	1	1	1	1	1	1	1	1	1	1	1	1	1	1	1	1	1	1
Caprifoliaceae
Succisa pratensis Moench	GBIF	0	0	0	0	1	1	1	1	1	0	0	0	0	0	0	0	0	1	1	0	0	0	0	0	0	0
Succisa trichotocephalia Baksay	GBIF	0	1	0	1	0	0	0	0	0	0	0	1	1	0	0	0	0	0	0	0	0	0	0	0	0	0
Succisa pinnatifida Lange	GBIF	0	0	0	0	0	0	0	0	0	0	0	0	0	0	0	0	0	1	1	0	0	0	0	0	0	0
Apiaceae
Apiaceae general	GBIF	1	1	1	1	1	1	1	1	1	1	1	1	1	1	1	1	1	1	1	1	1	1	1	1	1	1
References
Al Saghir MG, Porter DM. 2012. Taxonomic revision of the genus Pistacia L. (Anacardiaceae). American Journal of Plant Sciences 3: 12–32.
Browics K, Zieliński J. 1982–1994. Chorology of trees and shrubs in south-west Asia and adjacent regions. Volumes I–X. Warsaw: Polish Scientific Publishers.
Caudullo G, Welk E, San-Miguel-Ayany J. 2017. Chorological maps for the main European woody species. Data in Brief 12: 662-666.
Chen Y, Yang Q, Zhu G. 2003. Acer yangbiense (Aceraceae), a new species from Yunnan, China. Novon 13: 296–299.
Danin, A. & O. Fragman- Sapir. 2016+ Flora of Israel Online. http://flora.org.il/en/plants/
Denk T, Grimm GW, Manos PS, Deng M, HIPP A. 2017. An updated infrageneric classification of the oaks: review of previous taxonomic schemes and synthesis of evolutionary patterns. In: Gil-Peregrin E, Peguero-Pina JJ, Sancho-Knapik D. (eds) Oaks Physiological Ecology. Exploring the Functional Diversity of Genus Quercus. Tree Physiology, 7. Springer Nature, Cham, Switzerland.
Dransfield J, Uhl NW, Rasmussen CB, Baker WJ, Harley MM, Lewis CE. 2008. Genera Palmarum. The evolution and classification of palms. Royal Bot. Gard. Kew.
Duangjai S, Wallnöfer B, Samuel R, Munzinger J, Chase MW. 2006. Generic delimitation and relationships in Ebenaceae sensu lato: evidence from six plastid DNA regions. American Journal of Botany 93: 1808–1827.
eFloras. 2008. eFloras.org. http://www.efloras.org; accessed January to September 2019.
Fang J, Wang Z, Tang Z. 2009. Atlas of woody plants in China. Distribution and Climate. Index and Volumes I–III. Beijing, China: Higher Education Press.
Farjon A. 2005a. A monograph of Cupressaceae and Sciadopitys, Kew, Kew Royal Botanic Gardens.
Farjon A. 2010. A handbook of the world’s conifers, Leiden, E. J. Brill.
GBIF.org (2019), GBIF Home Page. Available from: https://www.gbif.org (1 September 2019)
Hawksworth FG, Wiens D. 1972. Biology and classification of dwarf mistletoes (Arceuthobium). Agriculture Handbook 401. Washington, D.C.; United States Department of Agriculture Forest Service.
Heuertz M, Carenvale S, Fineschi S, Sebastiani F, Hausman F, Paule L, Vendramin GG (2006) Chloroplast DNA phylogeography of European ashes, Fraxinus sp. (Oleaceae): roles of hybridization and life history traits. Molecular Ecology, 15, 2131–2140.
Kelly LM, Almeda F, Fritsch PW. 2016. A taxonomic revision of Mexican and Central American Symplocos (Symplocaceae). Phytotaxa 264: 1–115.
Lieth H. 1999. Climate Diagram World Atlas on CD. Backhuys Publishers, Leiden.
Nagamasu H. 1989. Pollen morphology and relationship of Symplocos tinctoria (L.F.) L’Her. (Symplocaceae). Botanical Gazette 150: 314–318.
Naturhistoriska Riksmuseet. 1996. Den virtuella floran. http://linnaeus.nrm.se/flora/; accessed January to September 2019.
Pennington TD. 1990. Sapotaceae. Flora Neotropica 52: 1–770.
Pigott D. 2012. Lime-trees and basswoods. A biological monograph of the genus Tilia. Cambridge: Cambridge University Press.
Reichgelt T, West CK, Greenwood DR. 2018. The relation between global palm distribution and climate. Scientific Reports 8: 4721
San-Miguel-Ayanz J, de Rigo D, Caudullo G, Houston Durrant T, Mauri A (eds). 2016. European Atlas of Forest Tree Species. Luxembourg: Official Journal of the European Union 54.
Thompson RS, Anderson KH, Bartlein PJ. 1999a. Atlas of relations between climatic parameters and distribution of important trees and shrubs in North America – Introduction and conifers. U.S. Geological Survey Professional Paper 1650–A: 1–269.
Thompson RS, Anderson KH, Bartlein PJ. 1999b. Atlas of relations between climatic parameters and distribution of important trees and shrubs in North America – Hardwoods. U.S. Geological Survey Professional Paper 1650–B: 1–423.
Thompson RS, Anderson KH, Bartlein PJ. 2001. Atlas of relations between climatic parameters and distributions of important trees and shrubs in North America – Additional conifers, hardwoods, and monocots. U.S. Geological Survey Professional Paper 1650–C: 1–386.
Thompson RS, Anderson KH, Strickland LE, Shafer SL, Pelltier RT, Bartlein PJ. 2006. Atlas of relations between climatic parameters and distributions of important trees and shrubs in North America – Alaska species and ecoregions. U.S. Geological Survey Professional Paper 1650–D: 1–342.
USDA, USDA. 2019. The PLANTS Database (http://plants.usda.gov, 10 September 2019). National Plant Data Team, Greensboro, NC 27401-4901 USA.
van Gelderen DM. 1994. Maple species and intraspecific taxa. In: van Gelderen DM, de Jong PC, Oterdoom HJ. 1994. Maples of the world, 105–239. Portland: Timber Press.
VR - Den virtuella Floran. Online: hhttp://linnaeus.nrm.se/flora/
Whitcher IN, Wen J. 2001. Phylogeny and Biogeography of Corylus (Betulaceae): Inferences from ITS Sequences. Systematic Botany 26: 283-298
F
F

## Sheet: Tables S2(2)
Supplementary Material Tables S2 - Köppen-Geiger climate type signatures
Tables S2(2) Köppen-Geiger signature values and diagram of the macrofossil and pollen flora of Vegora
Dataset 1
	All modern analogues, macro and pollen
	Pollen	Macro	Genus	Af	Am	As	Aw	Cfa	Cfb	Cfc	Dfa	Dfb	Dfc	Dfd	Cwa	Cwb	Dwa	Dwb	Dwc	ET	Csa	Csb	Dsa	Dsb	Dsc	BSh	BSk	BWh	BWk	Control
		x	Ginkgo biloba	0	0	0	0	0.2	0.2	0	0	0	0	0	0.2	0.2	0	0.2	0	0	0	0	0	0	0	0	0	0	0	1
	x		Papilate Cupressaceae (Sequoioideae+Taxodioideae)	0.0300926	0.0578704	0.00925926	0.0578704	0.224537	0.0787037	0.0416667	0	0.0416667	0	0	0.12037	0.037037	0	0	0	0	0.0416667	0.208333	0	0	0.0416667	0.00925926	0	0	0	1
		x	Cryptomeria japonica	0	0	0	0	0.25	0.25	0.25	0	0.25	0	0	0	0	0	0	0	0	0	0	0	0	0	0	0	0	0	1
		x	Glyptostrobus pensilis	0	0.166667	0	0.166667	0.166667	0.166667	0	0	0	0	0	0.166667	0.166667	0	0	0	0	0	0	0	0	0	0	0	0	0	1
		x	Sequoia sempervirens	0	0	0	0	0	0	0	0	0	0	0	0	0	0	0	0	0	0	1	0	0	0	0	0	0	0	1
		x	Taxodium spp.	0.180556	0.180556	0.0555556	0.180556	0.180556	0.0555556	0	0	0	0	0	0.0555556	0.0555556	0	0	0	0	0	0	0	0	0	0.0555556	0	0	0	1
		x	Taiwania crypteromeroides	0	0	0	0.111111	0.111111	0.111111	0.111111	0	0	0	0	0.111111	0.111111	0	0.111111	0.111111	0.111111	0	0	0	0	0	0	0	0	0	1
	x		Abies spp.	0	0	0	0	0.139001	0.115744	0.0200397	0.0108696	0.0622757	0.0483006	0	0.103856	0.0784938	0.00434783	0.048059	0.0455228	0.0472395	0.107177	0.0912612	0	0.02946	0.0222136	0.0130694	0.0130694	0	0	1
	x		Cathaya argryophylla	0	0	0	0	0.5	0.5	0	0	0	0	0	0	0	0	0	0	0	0	0	0	0	0	0	0	0	0	1
	x	x	Cedrus spp.	0	0	0	0	0.0777778	0.0277778	0	0	0.0277778	0.0277778	0	0.0277778	0.0277778	0	0	0.0277778	0	0.286111	0.286111	0	0.0833333	0	0.05	0.05	0	0	1
		x	Keteleeria spp.	0	0	0	0.0833333	0.25	0.166667	0	0	0	0	0	0.25	0.25	0	0	0	0	0	0	0	0	0	0	0	0	0	1
	x	x	Pinus Haploxylon	0	0.0166667	0.0142857	0.0366667	0.0975407	0.0912709	0.00357143	0.00725624	0.0679375	0.0631756	0	0.0945702	0.084094	0.0162698	0.030772	0.030772	0.0392981	0.0410658	0.0897506	0.0025974	0.0283003	0.0462245	0.0105102	0.0711791	0.0162245	0	1
	x	x	Pinus Diploxylon	0.0230769	0.0456166	0.0289499	0.0675946	0.181772	0.10331	0.00832168	0.0133644	0.0340121	0.0224736	0	0.0729304	0.0648107	0.00747863	0.0145183	0.014152	0.0162771	0.0560206	0.102174	0	0.00820013	0.0124126	0.0419536	0.0568437	0.00373626	0	1
	x		Tsuga spp.	0	0.0123457	0	0.0123457	0.173457	0.187346	0.0138889	0.0222222	0.0824074	0.0824074	0	0.0559965	0.0559965	0	0.0559965	0.0559965	0.0482804	0	0.0324074	0	0.0324074	0.0324074	0.015873	0.0282187	0	0	1
		x	Lauraceae general	0.0666667	0.0666667	0.0666667	0.0666667	0.0666667	0.0666667	0	0	0	0	0	0.0666667	0.0666667	0.0666667	0.0666667	0	0	0.0666667	0.0666667	0	0	0	0.0666667	0.0666667	0.0666667	0	1
		x	Sassafras spp.	0	0	0	0	0.233333	0.233333	0.0666667	0.0833333	0.0833333	0	0	0.15	0.15	0	0	0	0	0	0	0	0	0	0	0	0	0	1
	x	x	Chamerops humilis	0	0	0	0	0	0	0	0	0	0	0	0	0	0	0	0	0	0.25	0.25	0	0	0	0.25	0.25	0	0	1
	x		Poaceae general	0.0384615	0.0384615	0.0384615	0.0384615	0.0384615	0.0384615	0.0384615	0.0384615	0.0384615	0.0384615	0.0384615	0.0384615	0.0384615	0.0384615	0.0384615	0.0384615	0.0384615	0.0384615	0.0384615	0.0384615	0.0384615	0.0384615	0.0384615	0.0384615	0.0384615	0.0384615	1
	x		Typha general	0.02	0.02	0.02	0.045	0.045	0.045	0.045	0.045	0.045	0.045	0.025	0.045	0.045	0.045	0.045	0.045	0.045	0.045	0.045	0.045	0.045	0.045	0.02	0.045	0.02	0.02	1
		x	Platanus spp.	0	0	0.047619	0.0680272	0.079932	0.0561224	0	0.0357143	0.0595238	0	0	0.168027	0.120408	0	0	0	0	0.052381	0.052381	0	0.0238095	0.0238095	0.077551	0.077551	0.0571429	0	1
	x		Parthenocissus spp.	0.00622337	0.00622337	0.00549451	0.0132677	0.190757	0.143389	0.00651491	0.0228437	0.0555425	0.0079627	0.00549451	0.120764	0.103953	0.0237065	0.0324756	0.0112198	0.00549451	0.108836	0.059731	0.0108942	0.0180254	0.00874126	0.00804553	0.013411	0.00549451	0.00549451	1
		x	Fabaceae general	0.0384615	0.0384615	0.0384615	0.0384615	0.0384615	0.0384615	0.0384615	0.0384615	0.0384615	0.0384615	0.0384615	0.0384615	0.0384615	0.0384615	0.0384615	0.0384615	0.0384615	0.0384615	0.0384615	0.0384615	0.0384615	0.0384615	0.0384615	0.0384615	0.0384615	0.0384615	1
	x	x	Ulmus spp.	0.00510204	0.00510204	0	0.0170068	0.2555	0.148357	0.00714286	0.0485274	0.0663845	0.0172774	0	0.175696	0.102779	0.0295223	0.0295223	0.00324675	0	0.00956633	0.00956633	0.00446429	0.00446429	0	0.0178571	0.0429151	0	0	1
		x	Zelkova spp.	0	0	0	0	0.126587	0.126587	0	0	0.0238095	0	0	0.093254	0.093254	0.0277778	0.0515873	0.0238095	0	0.283333	0.0833333	0.0333333	0.0333333	0	0	0	0	0	1
	x	x	Castanea spp.	0	0	0	0	0.36875	0.24375	0	0.03125	0.0729167	0	0	0.0520833	0.0770833	0.0458333	0.0458333	0	0	0.03125	0.03125	0	0	0	0	0	0	0	1
	x	x	Fagus spp.	0	0	0	0	0.269444	0.269444	0	0.0416667	0.130556	0	0	0.138889	0.0833333	0	0	0	0	0.0333333	0.0333333	0	0	0	0	0	0	0	1
	x	x	Quercus sect. Cerris	0	0	0	0.0113636	0.156169	0.087987	0	0	0.0425325	0	0	0.0698052	0.0243506	0.0243506	0.0243506	0	0	0.290909	0.2	0	0.0454545	0.0227273	0	0	0	0	1
	x	x	Quercus sect. Ilex	0	0	0	0.0260417	0.120387	0.0891369	0	0	0.0141369	0	0	0.277158	0.308408	0	0.0375744	0.0130208	0	0.075	0.0221726	0	0.00446429	0	0	0.0125	0	0	1
	x	x	OW Quercus sect. Quercus	0	0.0075188	0.0075188	0.0206767	0.196992	0.131203	0	0.00877193	0.0714912	0.0219298	0	0.180764	0.0755013	0.0219298	0.0285088	0.0131579	0	0.0798246	0.0754386	0.0131579	0.0219298	0	0	0.0171053	0	0.00657895	1
	x		Engelhardoideae	0.25	0.203704	0.00952381	0.231481	0.0410053	0.135053	0	0	0	0	0	0.0580688	0.071164	0	0	0	0	0	0	0	0	0	0	0	0	0	1
	x		Carya spp.	0	0	0	0.0208333	0.40625	0.15625	0	0.0989583	0.078125	0	0	0.109375	0.109375	0	0	0	0	0	0	0	0	0	0.0104167	0.0104167	0	0	1
		x	Pterocarya spp.	0	0	0	0.0601852	0.240741	0.199074	0.0185185	0.0416667	0.0601852	0	0	0.143519	0.143519	0.0185185	0.0185185	0	0	0.0555556	0	0	0	0	0	0	0	0	1
	x		Platycarya strobilacea	0	0	0	0.3333	0	0	0	0	0	0	0	0.3333	0.3333	0	0	0	0	0	0	0	0	0	0	0	0	0	0.9999
	x	x	Alnus sect. Alnus and sect. Clethropsis	0	0	0	0.0225	0.2125	0.13381	0.00714286	0.0175	0.0825595	0.0267262	0	0.1075	0.0929167	0.0145833	0.0145833	0.01625	0	0.09625	0.0867262	0	0.0121429	0.0121429	0.00625	0.0379167	0	0	1
	x		Betula spp.	0	0	0	0	0.0616667	0.094	0.0216667	0.015	0.247333	0.212333	0.00666667	0.02	0.0973333	0.0166667	0.100667	0.0533333	0.02	0	0.005	0	0.0166667	0.0116667	0	0	0	0	1
	x	x	Carpinus spp.	0	0.00787815	0.00787815	0.0196429	0.312815	0.195168	0.0132353	0.00367647	0.0269608	0	0	0.173109	0.196394	0.00787815	0.00787815	0.00787815	0	0.0196078	0	0	0	0	0	0	0	0	1
	x		Corylus spp.	0	0	0	0	0.0705128	0.326923	0	0.0192308	0.147436	0	0	0.0128205	0.307692	0.0128205	0.0128205	0	0	0	0.0641026	0	0.025641	0	0	0	0	0	1
		x	Populus spp.	0	0	0	0.0115385	0.0602589	0.0440572	0.00458927	0.031657	0.0478902	0.0261337	0	0.0940994	0.15844	0.0458769	0.0970603	0.104496	0.021926	0.0174943	0.0166936	0.00220832	0.00861153	0.00849498	0.012212	0.092005	0.0116587	0.0825981	1
	x		Salix general	0.0384615	0.0384615	0.0384615	0.0384615	0.0384615	0.0384615	0.0384615	0.0384615	0.0384615	0.0384615	0.0384615	0.0384615	0.0384615	0.0384615	0.0384615	0.0384615	0.0384615	0.0384615	0.0384615	0.0384615	0.0384615	0.0384615	0.0384615	0.0384615	0.0384615	0.0384615	1
	x		Geranium spp.	0.0454545	0.0454545	0.0454545	0.0454545	0.0454545	0.0454545	0.0454545	0.0454545	0.0454545	0.0454545	0	0.0454545	0.0454545	0.0454545	0.0454545	0	0	0.0454545	0.0454545	0.0454545	0.0454545	0	0.0454545	0.0454545	0.0454545	0.0454545	1
		x	Decodon verticillata	0	0	0	0	0.25	0.25	0	0.25	0.25	0	0	0	0	0	0	0	0	0	0	0	0	0	0	0	0	0	1
	x	x	Cotinus spp.	0	0	0	0	0.375	0.075	0	0	0	0	0	0.275	0.175	0.025	0.025	0	0	0.025	0.025	0	0	0	0	0	0	0	1
	x		Pistacia spp.	0	0	0	0.0640212	0.0779101	0.0779101	0	0	0	0	0	0.0964286	0.0964286	0.015873	0.015873	0	0	0.130556	0.116667	0	0	0	0.130556	0.112037	0.0657407	0	1
	x		Acer spp.	0.000761035	0.00173951	0	0.0253126	0.201273	0.131728	0.0115816	0.010549	0.0495985	0.0294311	0	0.172693	0.135706	0.0219643	0.0475894	0.0424875	0.00544436	0.0213641	0.0222773	0.00347655	0.00736079	0.00252525	0.00904544	0.031771	0.000622665	0	1
		x	Acer sect. Acer	0	0	0	0	0.173934	0.0970113	0	0.0358392	0.0970113	0.0777806	0	0.0384615	0.0576923	0.0192308	0.0192308	0.0192308	0.010989	0.141883	0.126499	0.00699301	0.017982	0	0.025641	0.0275974	0.00699301	0	1
	x		Acer sect. Negundo	0	0	0	0	0.0909091	0.0909091	0	0.0909091	0.0909091	0.0909091	0	0.0909091	0.0909091	0.0909091	0.0909091	0	0	0.0909091	0.0909091	0	0	0	0	0	0	0	1
		x	Acer sect. Pentaphylla clade Trifoliata	0	0	0	0.00980392	0.168861	0.139449	0.00980392	0	0.00653595	0.00653595	0	0.281933	0.154482	0.0397759	0.0711485	0.0392157	0	0.00653595	0.00653595	0	0.00653595	0.00653595	0.0196078	0.026704	0	0	1
		x	Acer sect. Lithocarpa	0	0	0	0	0	0.0333333	0.136667	0.153333	0.0333333	0	0	0	0	0.27	0.27	0	0.0166667	0.0166667	0	0	0.0333333	0	0	0	0	0.0366667	1
		x	Acer sect. Platanoidea	0	0	0	0	0.222063	0.126825	0	0.0148148	0.0539683	0.0243386	0	0.122169	0.0999471	0.0359788	0.0699471	0.0699471	0.0133333	0.0243386	0.0243386	0	0.0148148	0	0	0.0831746	0	0	1
	x	x	Acer sect. Rubra	0.037037	0.037037	0	0.037037	0.453704	0.12037	0	0.12037	0.12037	0.037037	0	0	0	0	0.037037	0	0	0	0	0	0	0	0	0	0	0	1
	x	x	Craigia spp.	0	0	0	0	0	0	0	0	0	0	0	0.5	0.5	0	0	0	0	0	0	0	0	0	0	0	0	0	1
	x		Amaranthaceae	0.0384615	0.0384615	0.0384615	0.0384615	0.0384615	0.0384615	0.0384615	0.0384615	0.0384615	0.0384615	0.0384615	0.0384615	0.0384615	0.0384615	0.0384615	0.0384615	0.0384615	0.0384615	0.0384615	0.0384615	0.0384615	0.0384615	0.0384615	0.0384615	0.0384615	0.0384615	1
	x		Caryophyllaceae	0.0384615	0.0384615	0.0384615	0.0384615	0.0384615	0.0384615	0.0384615	0.0384615	0.0384615	0.0384615	0.0384615	0.0384615	0.0384615	0.0384615	0.0384615	0.0384615	0.0384615	0.0384615	0.0384615	0.0384615	0.0384615	0.0384615	0.0384615	0.0384615	0.0384615	0.0384615	1
	x		Nyssa spp.	0.0918367	0	0.0204082	0.12517	0.363265	0.14898	0	0.0285714	0.0285714	0	0	0.0965986	0.0965986	0	0	0	0	0	0	0	0	0	0	0	0	0	1
	x	x	Fraxinus spp.	0.00209644	0.0148547	0.00377358	0.019437	0.242063	0.101265	0.00269542	0.0281447	0.0625412	0.0373839	0	0.109134	0.100329	0.0165843	0.0282195	0.0202007	0	0.0524259	0.0461366	0	0.0074124	0	0.0255466	0.0596062	0.0140162	0.00613207	1
	x		Olea spp.	0.0187426	0.0846517	0.00737899	0.122531	0.0558638	0.037682	0	0	0	0	0	0.21344	0.156621	0	0	0	0	0.0801063	0.057379	0	0	0	0.0588941	0.0365801	0.0350649	0.0350649	1
	x		Asteraceae general	0.0384615	0.0384615	0.0384615	0.0384615	0.0384615	0.0384615	0.0384615	0.0384615	0.0384615	0.0384615	0.0384615	0.0384615	0.0384615	0.0384615	0.0384615	0.0384615	0.0384615	0.0384615	0.0384615	0.0384615	0.0384615	0.0384615	0.0384615	0.0384615	0.0384615	0.0384615	1
	x		Succisa pratense	0	0	0	0	0.142857	0.142857	0.142857	0.142857	0.142857	0	0	0	0	0	0	0	0	0.142857	0.142857	0	0	0	0	0	0	0	1
	x		Apiaceae general	0.0434783	0.0434783	0.0434783	0.0434783	0.0434783	0.0434783	0.0434783	0.0434783	0.0434783	0.0434783	0	0.0434783	0.0434783	0.0434783	0.0434783	0.0434783	0	0.0434783	0.0434783	0.0434783	0.0434783	0	0.0434783	0.0434783	0.0434783	0.0434783	1
																														0
																														58.9999
Dataset 2
	Modern analogues, macrofossils
	Pollen	Macro	Genus	Af	Am	As	Aw	Cfa	Cfb	Cfc	Dfa	Dfb	Dfc	Dfd	Cwa	Cwb	Dwa	Dwb	Dwc	ET	Csa	Csb	Dsa	Dsb	Dsc	BSh	BSk	BWh	BWk	Control
		x	Ginkgo biloba	0	0	0	0	0.2	0.2	0	0	0	0	0	0.2	0.2	0	0.2	0	0	0	0	0	0	0	0	0	0	0	1
		x	Cryptomeria japonica	0	0	0	0	0.25	0.25	0.25	0	0.25	0	0	0	0	0	0	0	0	0	0	0	0	0	0	0	0	0	1
		x	Glyptostrobus pensilis	0	0.166667	0	0.166667	0.166667	0.166667	0	0	0	0	0	0.166667	0.166667	0	0	0	0	0	0	0	0	0	0	0	0	0	1
		x	Sequoia sempervirens	0	0	0	0	0	0	0	0	0	0	0	0	0	0	0	0	0	0	1	0	0	0	0	0	0	0	1
		x	Taxodium spp.	0.180556	0.180556	0.0555556	0.180556	0.180556	0.0555556	0	0	0	0	0	0.0555556	0.0555556	0	0	0	0	0	0	0	0	0	0.0555556	0	0	0	1
		x	Taiwania crypteromeroides	0	0	0	0.111111	0.111111	0.111111	0.111111	0	0	0	0	0.111111	0.111111	0	0.111111	0.111111	0.111111	0	0	0	0	0	0	0	0	0	1
	x	x	Cedrus spp.	0	0	0	0	0.0777778	0.0277778	0	0	0.0277778	0.0277778	0	0.0277778	0.0277778	0	0	0.0277778	0	0.286111	0.286111	0	0.0833333	0	0.05	0.05	0	0	1
		x	Keteleeria spp.	0	0	0	0.0833333	0.25	0.166667	0	0	0	0	0	0.25	0.25	0	0	0	0	0	0	0	0	0	0	0	0	0	1
	x	x	Pinus Haploxylon	0	0.0166667	0.0142857	0.0366667	0.0975407	0.0912709	0.00357143	0.00725624	0.0679375	0.0631756	0	0.0945702	0.084094	0.0162698	0.030772	0.030772	0.0392981	0.0410658	0.0897506	0.0025974	0.0283003	0.0462245	0.0105102	0.0711791	0.0162245	0	1
	x	x	Pinus Diploxylon	0.0230769	0.0456166	0.0289499	0.0675946	0.181772	0.10331	0.00832168	0.0133644	0.0340121	0.0224736	0	0.0729304	0.0648107	0.00747863	0.0145183	0.014152	0.0162771	0.0560206	0.102174	0	0.00820013	0.0124126	0.0419536	0.0568437	0.00373626	0	1
		x	Lauraceae general	0.0666667	0.0666667	0.0666667	0.0666667	0.0666667	0.0666667	0	0	0	0	0	0.0666667	0.0666667	0.0666667	0.0666667	0	0	0.0666667	0.0666667	0	0	0	0.0666667	0.0666667	0.0666667	0	1
		x	Sassafras spp.	0	0	0	0	0.233333	0.233333	0.0666667	0.0833333	0.0833333	0	0	0.15	0.15	0	0	0	0	0	0	0	0	0	0	0	0	0	1
	x	x	Chamerops humilis	0	0	0	0	0	0	0	0	0	0	0	0	0	0	0	0	0	0.25	0.25	0	0	0	0.25	0.25	0	0	1
		x	Platanus spp.	0	0	0.047619	0.0680272	0.079932	0.0561224	0	0.0357143	0.0595238	0	0	0.168027	0.120408	0	0	0	0	0.052381	0.052381	0	0.0238095	0.0238095	0.077551	0.077551	0.0571429	0	1
		x	Fabaceae general	0.0384615	0.0384615	0.0384615	0.0384615	0.0384615	0.0384615	0.0384615	0.0384615	0.0384615	0.0384615	0.0384615	0.0384615	0.0384615	0.0384615	0.0384615	0.0384615	0.0384615	0.0384615	0.0384615	0.0384615	0.0384615	0.0384615	0.0384615	0.0384615	0.0384615	0.0384615	1
	x	x	Ulmus spp.	0.00510204	0.00510204	0	0.0170068	0.2555	0.148357	0.00714286	0.0485274	0.0663845	0.0172774	0	0.175696	0.102779	0.0295223	0.0295223	0.00324675	0	0.00956633	0.00956633	0.00446429	0.00446429	0	0.0178571	0.0429151	0	0	1
		x	Zelkova spp.	0	0	0	0	0.126587	0.126587	0	0	0.0238095	0	0	0.093254	0.093254	0.0277778	0.0515873	0.0238095	0	0.283333	0.0833333	0.0333333	0.0333333	0	0	0	0	0	1
	x	x	Castanea spp.	0	0	0	0	0.36875	0.24375	0	0.03125	0.0729167	0	0	0.0520833	0.0770833	0.0458333	0.0458333	0	0	0.03125	0.03125	0	0	0	0	0	0	0	1
	x	x	Fagus spp.	0	0	0	0	0.269444	0.269444	0	0.0416667	0.130556	0	0	0.138889	0.0833333	0	0	0	0	0.0333333	0.0333333	0	0	0	0	0	0	0	1
	x	x	Quercus sect. Cerris	0	0	0	0.0113636	0.156169	0.087987	0	0	0.0425325	0	0	0.0698052	0.0243506	0.0243506	0.0243506	0	0	0.290909	0.2	0	0.0454545	0.0227273	0	0	0	0	1
	x	x	Quercus sect. Ilex	0	0	0	0.0260417	0.120387	0.0891369	0	0	0.0141369	0	0	0.277158	0.308408	0	0.0375744	0.0130208	0	0.075	0.0221726	0	0.00446429	0	0	0.0125	0	0	1
	x	x	OW Quercus sect. Quercus	0	0.0075188	0.0075188	0.0206767	0.196992	0.131203	0	0.00877193	0.0714912	0.0219298	0	0.180764	0.0755013	0.0219298	0.0285088	0.0131579	0	0.0798246	0.0754386	0.0131579	0.0219298	0	0	0.0171053	0	0.00657895	1
		x	Pterocarya spp.	0	0	0	0.0601852	0.240741	0.199074	0.0185185	0.0416667	0.0601852	0	0	0.143519	0.143519	0.0185185	0.0185185	0	0	0.0555556	0	0	0	0	0	0	0	0	1
	x	x	Alnus sect. Alnus and sect. Clethropsis	0	0	0	0.0225	0.2125	0.13381	0.00714286	0.0175	0.0825595	0.0267262	0	0.1075	0.0929167	0.0145833	0.0145833	0.01625	0	0.09625	0.0867262	0	0.0121429	0.0121429	0.00625	0.0379167	0	0	1
	x	x	Carpinus spp.	0	0.00787815	0.00787815	0.0196429	0.312815	0.195168	0.0132353	0.00367647	0.0269608	0	0	0.173109	0.196394	0.00787815	0.00787815	0.00787815	0	0.0196078	0	0	0	0	0	0	0	0	1
		x	Populus spp.	0	0	0	0.0115385	0.0602589	0.0440572	0.00458927	0.031657	0.0478902	0.0261337	0	0.0940994	0.15844	0.0458769	0.0970603	0.104496	0.021926	0.0174943	0.0166936	0.00220832	0.00861153	0.00849498	0.012212	0.092005	0.0116587	0.0825981	1
		x	Decodon verticillata	0	0	0	0	0.25	0.25	0	0.25	0.25	0	0	0	0	0	0	0	0	0	0	0	0	0	0	0	0	0	1
	x	x	Cotinus spp.	0	0	0	0	0.375	0.075	0	0	0	0	0	0.275	0.175	0.025	0.025	0	0	0.025	0.025	0	0	0	0	0	0	0	1
		x	Acer sect. Acer	0	0	0	0	0.173934	0.0970113	0	0.0358392	0.0970113	0.0777806	0	0.0384615	0.0576923	0.0192308	0.0192308	0.0192308	0.010989	0.141883	0.126499	0.00699301	0.017982	0	0.025641	0.0275974	0.00699301	0	1
		x	Acer sect. Pentaphylla clade Trifoliata	0	0	0	0.00980392	0.168861	0.139449	0.00980392	0	0.00653595	0.00653595	0	0.281933	0.154482	0.0397759	0.0711485	0.0392157	0	0.00653595	0.00653595	0	0.00653595	0.00653595	0.0196078	0.026704	0	0	1
		x	Acer sect. Lithocarpa	0	0	0	0	0	0.0333333	0.136667	0.153333	0.0333333	0	0	0	0	0.27	0.27	0	0.0166667	0.0166667	0	0	0.0333333	0	0	0	0	0.0366667	1
		x	Acer sect. Platanoidea	0	0	0	0	0.222063	0.126825	0	0.0148148	0.0539683	0.0243386	0	0.122169	0.0999471	0.0359788	0.0699471	0.0699471	0.0133333	0.0243386	0.0243386	0	0.0148148	0	0	0.0831746	0	0	1
	x	x	Acer sect. Rubra	0.037037	0.037037	0	0.037037	0.453704	0.12037	0	0.12037	0.12037	0.037037	0	0	0	0	0.037037	0	0	0	0	0	0	0	0	0	0	0	1
	x	x	Craigia spp.	0	0	0	0	0	0	0	0	0	0	0	0.5	0.5	0	0	0	0	0	0	0	0	0	0	0	0	0	1
	x	x	Fraxinus spp.	0.00209644	0.0148547	0.00377358	0.019437	0.242063	0.101265	0.00269542	0.0281447	0.0625412	0.0373839	0	0.109134	0.100329	0.0165843	0.0282195	0.0202007	0	0.0524259	0.0461366	0	0.0074124	0	0.0255466	0.0596062	0.0140162	0.00613207	1
				0.0100856	0.0167721	0.00773454	0.0306948	0.175417	0.119393	0.0193693	0.0287242	0.0521208	0.0122009	0.0010989	0.120981	0.107971	0.0220491	0.0382151	0.0157922	0.00765894	0.0585623	0.0763591	0.00289188	0.0112167	0.00488026	0.0199375	0.0288636	0.00613999	0.00486964	35
Dataset 3
	Modern analogues, microfossils
	Pollen	Macro	Genus	Af	Am	As	Aw	Cfa	Cfb	Cfc	Dfa	Dfb	Dfc	Dfd	Cwa	Cwb	Dwa	Dwb	Dwc	ET	Csa	Csb	Dsa	Dsb	Dsc	BSh	BSk	BWh	BWk	Control
	x		Papilate Cupressaceae (Sequoioideae+Taxodioideae)	0.0300926	0.0578704	0.00925926	0.0578704	0.224537	0.0787037	0.0416667	0	0.0416667	0	0	0.12037	0.037037	0	0	0	0	0.0416667	0.208333	0	0	0.0416667	0.00925926	0	0	0	1
	x		Abies spp.	0	0	0	0	0.139001	0.115744	0.0200397	0.0108696	0.0622757	0.0483006	0	0.103856	0.0784938	0.00434783	0.048059	0.0455228	0.0472395	0.107177	0.0912612	0	0.02946	0.0222136	0.0130694	0.0130694	0	0	1
	x		Cathaya argryophylla	0	0	0	0	0.5	0.5	0	0	0	0	0	0	0	0	0	0	0	0	0	0	0	0	0	0	0	0	1
	x	x	Cedrus spp.	0	0	0	0	0.0777778	0.0277778	0	0	0.0277778	0.0277778	0	0.0277778	0.0277778	0	0	0.0277778	0	0.286111	0.286111	0	0.0833333	0	0.05	0.05	0	0	1
	x	x	Pinus Haploxylon	0	0.0166667	0.0142857	0.0366667	0.0975407	0.0912709	0.00357143	0.00725624	0.0679375	0.0631756	0	0.0945702	0.084094	0.0162698	0.030772	0.030772	0.0392981	0.0410658	0.0897506	0.0025974	0.0283003	0.0462245	0.0105102	0.0711791	0.0162245	0	1
	x	x	Pinus Diploxylon	0.0230769	0.0456166	0.0289499	0.0675946	0.181772	0.10331	0.00832168	0.0133644	0.0340121	0.0224736	0	0.0729304	0.0648107	0.00747863	0.0145183	0.014152	0.0162771	0.0560206	0.102174	0	0.00820013	0.0124126	0.0419536	0.0568437	0.00373626	0	1
	x		Tsuga spp.	0	0.0123457	0	0.0123457	0.173457	0.187346	0.0138889	0.0222222	0.0824074	0.0824074	0	0.0559965	0.0559965	0	0.0559965	0.0559965	0.0482804	0	0.0324074	0	0.0324074	0.0324074	0.015873	0.0282187	0	0	1
	x	x	Chamerops humilis	0	0	0	0	0	0	0	0	0	0	0	0	0	0	0	0	0	0.25	0.25	0	0	0	0.25	0.25	0	0	1
	x		Poaceae general	0.0384615	0.0384615	0.0384615	0.0384615	0.0384615	0.0384615	0.0384615	0.0384615	0.0384615	0.0384615	0.0384615	0.0384615	0.0384615	0.0384615	0.0384615	0.0384615	0.0384615	0.0384615	0.0384615	0.0384615	0.0384615	0.0384615	0.0384615	0.0384615	0.0384615	0.0384615	1
	x		Typha general	0.02	0.02	0.02	0.045	0.045	0.045	0.045	0.045	0.045	0.045	0.025	0.045	0.045	0.045	0.045	0.045	0.045	0.045	0.045	0.045	0.045	0.045	0.02	0.045	0.02	0.02	1
	x		Parthenocissus spp.	0	0	0	0.0285714	0.278571	0.135714	0	0	0	0	0	0.29898	0.156122	0.0204082	0.0204082	0	0	0	0.0204082	0.0204082	0	0	0	0.0204082	0	0	1
	x	x	Ulmus spp.	0.00510204	0.00510204	0	0.0170068	0.2555	0.148357	0.00714286	0.0485274	0.0663845	0.0172774	0	0.175696	0.102779	0.0295223	0.0295223	0.00324675	0	0.00956633	0.00956633	0.00446429	0.00446429	0	0.0178571	0.0429151	0	0	1
	x	x	Castanea spp.	0	0	0	0	0.36875	0.24375	0	0.03125	0.0729167	0	0	0.0520833	0.0770833	0.0458333	0.0458333	0	0	0.03125	0.03125	0	0	0	0	0	0	0	1
	x	x	Fagus spp.	0	0	0	0	0.269444	0.269444	0	0.0416667	0.130556	0	0	0.138889	0.0833333	0	0	0	0	0.0333333	0.0333333	0	0	0	0	0	0	0	1
	x	x	Quercus sect. Cerris	0	0	0	0.0113636	0.156169	0.087987	0	0	0.0425325	0	0	0.0698052	0.0243506	0.0243506	0.0243506	0	0	0.290909	0.2	0	0.0454545	0.0227273	0	0	0	0	1
	x	x	Quercus sect. Ilex	0	0	0	0.0260417	0.120387	0.0891369	0	0	0.0141369	0	0	0.277158	0.308408	0	0.0375744	0.0130208	0	0.075	0.0221726	0	0.00446429	0	0	0.0125	0	0	1
	x	x	OW Quercus sect. Quercus	0	0.0075188	0.0075188	0.0206767	0.196992	0.131203	0	0.00877193	0.0714912	0.0219298	0	0.180764	0.0755013	0.0219298	0.0285088	0.0131579	0	0.0798246	0.0754386	0.0131579	0.0219298	0	0	0.0171053	0	0.00657895	1
	x		Engelhardoideae	0.25	0.203704	0.00952381	0.231481	0.0410053	0.135053	0	0	0	0	0	0.0580688	0.071164	0	0	0	0	0	0	0	0	0	0	0	0	0	1
	x		Carya spp.	0	0	0	0.0208333	0.40625	0.15625	0	0.0989583	0.078125	0	0	0.109375	0.109375	0	0	0	0	0	0	0	0	0	0.0104167	0.0104167	0	0	1
	x		Platycarya strobilacea	0	0	0	0.3333	0	0	0	0	0	0	0	0.3333	0.3333	0	0	0	0	0	0	0	0	0	0	0	0	0	0.9999
	x	x	Alnus sect. Alnus and sect. Clethropsis	0	0	0	0.0225	0.2125	0.13381	0.00714286	0.0175	0.0825595	0.0267262	0	0.1075	0.0929167	0.0145833	0.0145833	0.01625	0	0.09625	0.0867262	0	0.0121429	0.0121429	0.00625	0.0379167	0	0	1
	x		Betula spp.	0	0	0	0	0.0616667	0.094	0.0216667	0.015	0.247333	0.212333	0.00666667	0.02	0.0973333	0.0166667	0.100667	0.0533333	0.02	0	0.005	0	0.0166667	0.0116667	0	0	0	0	1
	x	x	Carpinus spp.	0	0.00787815	0.00787815	0.0196429	0.312815	0.195168	0.0132353	0.00367647	0.0269608	0	0	0.173109	0.196394	0.00787815	0.00787815	0.00787815	0	0.0196078	0	0	0	0	0	0	0	0	1
	x		Corylus spp.	0	0	0	0	0.0705128	0.326923	0	0.0192308	0.147436	0	0	0.0128205	0.307692	0.0128205	0.0128205	0	0	0	0.0641026	0	0.025641	0	0	0	0	0	1
	x		Salix general	0.0384615	0.0384615	0.0384615	0.0384615	0.0384615	0.0384615	0.0384615	0.0384615	0.0384615	0.0384615	0.0384615	0.0384615	0.0384615	0.0384615	0.0384615	0.0384615	0.0384615	0.0384615	0.0384615	0.0384615	0.0384615	0.0384615	0.0384615	0.0384615	0.0384615	0.0384615	1
	x		Geranium spp.	0.0454545	0.0454545	0.0454545	0.0454545	0.0454545	0.0454545	0.0454545	0.0454545	0.0454545	0.0454545	0	0.0454545	0.0454545	0.0454545	0.0454545	0	0	0.0454545	0.0454545	0.0454545	0.0454545	0	0.0454545	0.0454545	0.0454545	0.0454545	1
	x	x	Cotinus spp.	0	0	0	0	0.375	0.075	0	0	0	0	0	0.275	0.175	0.025	0.025	0	0	0.025	0.025	0	0	0	0	0	0	0	1
	x		Pistacia spp.	0	0	0	0.0640212	0.0779101	0.0779101	0	0	0	0	0	0.0964286	0.0964286	0.015873	0.015873	0	0	0.130556	0.116667	0	0	0	0.130556	0.112037	0.0657407	0	1
	x		Acer spp.	0.000761035	0.00173951	0	0.0253126	0.201273	0.131728	0.0115816	0.010549	0.0495985	0.0294311	0	0.172693	0.135706	0.0219643	0.0475894	0.0424875	0.00544436	0.0213641	0.0222773	0.00347655	0.00736079	0.00252525	0.00904544	0.031771	0.000622665	0	1
	x		Acer sect. Negundo	0	0	0	0	0.0909091	0.0909091	0	0.0909091	0.0909091	0.0909091	0	0.0909091	0.0909091	0.0909091	0.0909091	0	0	0.0909091	0.0909091	0	0	0	0	0	0	0	1
	x	x	Acer sect. Rubra	0.037037	0.037037	0	0.037037	0.453704	0.12037	0	0.12037	0.12037	0.037037	0	0	0	0	0.037037	0	0	0	0	0	0	0	0	0	0	0	1
	x	x	Craigia spp.	0	0	0	0	0	0	0	0	0	0	0	0.5	0.5	0	0	0	0	0	0	0	0	0	0	0	0	0	1
	x		Amaranthaceae	0.0384615	0.0384615	0.0384615	0.0384615	0.0384615	0.0384615	0.0384615	0.0384615	0.0384615	0.0384615	0.0384615	0.0384615	0.0384615	0.0384615	0.0384615	0.0384615	0.0384615	0.0384615	0.0384615	0.0384615	0.0384615	0.0384615	0.0384615	0.0384615	0.0384615	0.0384615	1
	x		Caryophyllaceae	0.0384615	0.0384615	0.0384615	0.0384615	0.0384615	0.0384615	0.0384615	0.0384615	0.0384615	0.0384615	0.0384615	0.0384615	0.0384615	0.0384615	0.0384615	0.0384615	0.0384615	0.0384615	0.0384615	0.0384615	0.0384615	0.0384615	0.0384615	0.0384615	0.0384615	0.0384615	1
	x		Nyssa spp.	0.0918367	0	0.0204082	0.12517	0.363265	0.14898	0	0.0285714	0.0285714	0	0	0.0965986	0.0965986	0	0	0	0	0	0	0	0	0	0	0	0	0	1
	x	x	Fraxinus spp.	0.00209644	0.0148547	0.00377358	0.019437	0.242063	0.101265	0.00269542	0.0281447	0.0625412	0.0373839	0	0.109134	0.100329	0.0165843	0.0282195	0.0202007	0	0.0524259	0.0461366	0	0.0074124	0	0.0255466	0.0596062	0.0140162	0.00613207	1
	x		Olea spp.	0.0187426	0.0846517	0.00737899	0.122531	0.0558638	0.037682	0	0	0	0	0	0.21344	0.156621	0	0	0	0	0.0801063	0.057379	0	0	0	0.0588941	0.0365801	0.0350649	0.0350649	1
	x		Asteraceae general	0.0384615	0.0384615	0.0384615	0.0384615	0.0384615	0.0384615	0.0384615	0.0384615	0.0384615	0.0384615	0.0384615	0.0384615	0.0384615	0.0384615	0.0384615	0.0384615	0.0384615	0.0384615	0.0384615	0.0384615	0.0384615	0.0384615	0.0384615	0.0384615	0.0384615	0.0384615	1
	x		Succisa pratense	0	0	0	0	0.142857	0.142857	0.142857	0.142857	0.142857	0	0	0	0	0	0	0	0	0.142857	0.142857	0	0	0	0	0	0	0	1
	x		Apiaceae general	0.0434783	0.0434783	0.0434783	0.0434783	0.0434783	0.0434783	0.0434783	0.0434783	0.0434783	0.0434783	0	0.0434783	0.0434783	0.0434783	0.0434783	0.0434783	0	0.0434783	0.0434783	0.0434783	0.0434783	0	0.0434783	0.0434783	0.0434783	0.0434783	1
				0.0189996	0.0199056	0.0102554	0.0406411	0.161843	0.112597	0.0155013	0.0271484	0.0529399	0.0260851	0.00559936	0.109087	0.101545	0.0179665	0.026059	0.0156146	0.0103462	0.057181	0.0608876	0.00925862	0.016337	0.0110324	0.0237618	0.0294202	0.0109161	0.00872541	39.9999
Dataset 4
	Modern analogues, macrofossils - gymnosperms excluded
No Gym	Pollen	Macro	Genus	Af	Am	As	Aw	Cfa	Cfb	Cfc	Dfa	Dfb	Dfc	Dfd	Cwa	Cwb	Dwa	Dwb	Dwc	ET	Csa	Csb	Dsa	Dsb	Dsc	BSh	BSk	BWh	BWk	Control
		x	Lauraceae general	0.0666667	0.0666667	0.0666667	0.0666667	0.0666667	0.0666667	0	0	0	0	0	0.0666667	0.0666667	0.0666667	0.0666667	0	0	0.0666667	0.0666667	0	0	0	0.0666667	0.0666667	0.0666667	0	1
		x	Sassafras spp.	0	0	0	0	0.233333	0.233333	0.0666667	0.0833333	0.0833333	0	0	0.15	0.15	0	0	0	0	0	0	0	0	0	0	0	0	0	1
	x	x	Chamerops humilis	0	0	0	0	0	0	0	0	0	0	0	0	0	0	0	0	0	0.25	0.25	0	0	0	0.25	0.25	0	0	1
		x	Platanus spp.	0	0	0.047619	0.0680272	0.079932	0.0561224	0	0.0357143	0.0595238	0	0	0.168027	0.120408	0	0	0	0	0.052381	0.052381	0	0.0238095	0.0238095	0.077551	0.077551	0.0571429	0	1
		x	Fabaceae general	0.0384615	0.0384615	0.0384615	0.0384615	0.0384615	0.0384615	0.0384615	0.0384615	0.0384615	0.0384615	0.0384615	0.0384615	0.0384615	0.0384615	0.0384615	0.0384615	0.0384615	0.0384615	0.0384615	0.0384615	0.0384615	0.0384615	0.0384615	0.0384615	0.0384615	0.0384615	1
	x	x	Ulmus spp.	0.00510204	0.00510204	0	0.0170068	0.2555	0.148357	0.00714286	0.0485274	0.0663845	0.0172774	0	0.175696	0.102779	0.0295223	0.0295223	0.00324675	0	0.00956633	0.00956633	0.00446429	0.00446429	0	0.0178571	0.0429151	0	0	1
		x	Zelkova spp.	0	0	0	0	0.126587	0.126587	0	0	0.0238095	0	0	0.093254	0.093254	0.0277778	0.0515873	0.0238095	0	0.283333	0.0833333	0.0333333	0.0333333	0	0	0	0	0	1
	x	x	Castanea spp.	0	0	0	0	0.36875	0.24375	0	0.03125	0.0729167	0	0	0.0520833	0.0770833	0.0458333	0.0458333	0	0	0.03125	0.03125	0	0	0	0	0	0	0	1
	x	x	Fagus spp.	0	0	0	0	0.269444	0.269444	0	0.0416667	0.130556	0	0	0.138889	0.0833333	0	0	0	0	0.0333333	0.0333333	0	0	0	0	0	0	0	1
	x	x	Quercus sect. Cerris	0	0	0	0.0113636	0.156169	0.087987	0	0	0.0425325	0	0	0.0698052	0.0243506	0.0243506	0.0243506	0	0	0.290909	0.2	0	0.0454545	0.0227273	0	0	0	0	1
	x	x	Quercus sect. Ilex	0	0	0	0.0260417	0.120387	0.0891369	0	0	0.0141369	0	0	0.277158	0.308408	0	0.0375744	0.0130208	0	0.075	0.0221726	0	0.00446429	0	0	0.0125	0	0	1
	x	x	OW Quercus sect. Quercus	0	0.0075188	0.0075188	0.0206767	0.196992	0.131203	0	0.00877193	0.0714912	0.0219298	0	0.180764	0.0755013	0.0219298	0.0285088	0.0131579	0	0.0798246	0.0754386	0.0131579	0.0219298	0	0	0.0171053	0	0.00657895	1
		x	Pterocarya spp.	0	0	0	0.0601852	0.240741	0.199074	0.0185185	0.0416667	0.0601852	0	0	0.143519	0.143519	0.0185185	0.0185185	0	0	0.0555556	0	0	0	0	0	0	0	0	1
	x	x	Alnus sect. Alnus and sect. Clethropsis	0	0	0	0.0225	0.2125	0.13381	0.00714286	0.0175	0.0825595	0.0267262	0	0.1075	0.0929167	0.0145833	0.0145833	0.01625	0	0.09625	0.0867262	0	0.0121429	0.0121429	0.00625	0.0379167	0	0	1
	x	x	Carpinus spp.	0	0.00787815	0.00787815	0.0196429	0.312815	0.195168	0.0132353	0.00367647	0.0269608	0	0	0.173109	0.196394	0.00787815	0.00787815	0.00787815	0	0.0196078	0	0	0	0	0	0	0	0	1
		x	Populus spp.	0	0	0	0.0115385	0.0602589	0.0440572	0.00458927	0.031657	0.0478902	0.0261337	0	0.0940994	0.15844	0.0458769	0.0970603	0.104496	0.021926	0.0174943	0.0166936	0.00220832	0.00861153	0.00849498	0.012212	0.092005	0.0116587	0.0825981	1
		x	Decodon verticillata	0	0	0	0	0.25	0.25	0	0.25	0.25	0	0	0	0	0	0	0	0	0	0	0	0	0	0	0	0	0	1
	x	x	Cotinus spp.	0	0	0	0	0.375	0.075	0	0	0	0	0	0.275	0.175	0.025	0.025	0	0	0.025	0.025	0	0	0	0	0	0	0	1
		x	Acer sect. Acer	0	0	0	0	0.173934	0.0970113	0	0.0358392	0.0970113	0.0777806	0	0.0384615	0.0576923	0.0192308	0.0192308	0.0192308	0.010989	0.141883	0.126499	0.00699301	0.017982	0	0.025641	0.0275974	0.00699301	0	1
		x	Acer sect. Pentaphylla clade Trifoliata	0	0	0	0.00980392	0.168861	0.139449	0.00980392	0	0.00653595	0.00653595	0	0.281933	0.154482	0.0397759	0.0711485	0.0392157	0	0.00653595	0.00653595	0	0.00653595	0.00653595	0.0196078	0.026704	0	0	1
		x	Acer sect. Lithocarpa	0	0	0	0	0	0.0333333	0.136667	0.153333	0.0333333	0	0	0	0	0.27	0.27	0	0.0166667	0.0166667	0	0	0.0333333	0	0	0	0	0.0366667	1
		x	Acer sect. Platanoidea	0	0	0	0	0.222063	0.126825	0	0.0148148	0.0539683	0.0243386	0	0.122169	0.0999471	0.0359788	0.0699471	0.0699471	0.0133333	0.0243386	0.0243386	0	0.0148148	0	0	0.0831746	0	0	1
	x	x	Acer sect. Rubra	0.037037	0.037037	0	0.037037	0.453704	0.12037	0	0.12037	0.12037	0.037037	0	0	0	0	0.037037	0	0	0	0	0	0	0	0	0	0	0	1
	x	x	Craigia spp.	0	0	0	0	0	0	0	0	0	0	0	0.5	0.5	0	0	0	0	0	0	0	0	0	0	0	0	0	1
	x	x	Fraxinus spp.	0.00209644	0.0148547	0.00377358	0.019437	0.242063	0.101265	0.00269542	0.0281447	0.0625412	0.0373839	0	0.109134	0.100329	0.0165843	0.0282195	0.0202007	0	0.0524259	0.0461366	0	0.0074124	0	0.0255466	0.0596062	0.0140162	0.00613207	1
				0.00597455	0.00710076	0.00687671	0.0171355	0.184967	0.120257	0.0121969	0.0393891	0.0577801	0.0125442	0.00153846	0.130229	0.112759	0.0299187	0.0392451	0.0147566	0.00405506	0.0666593	0.0477813	0.00394474	0.01091	0.00448688	0.0215918	0.0332881	0.00779756	0.00681749	25
Dataset 5
	Modern analogues, microfossils - gymnosperms excluded
No Gym	Pollen	Macro	Genus	Af	Am	As	Aw	Cfa	Cfb	Cfc	Dfa	Dfb	Dfc	Dfd	Cwa	Cwb	Dwa	Dwb	Dwc	ET	Csa	Csb	Dsa	Dsb	Dsc	BSh	BSk	BWh	BWk	Control
	x		Poaceae general	0.0384615	0.0384615	0.0384615	0.0384615	0.0384615	0.0384615	0.0384615	0.0384615	0.0384615	0.0384615	0.0384615	0.0384615	0.0384615	0.0384615	0.0384615	0.0384615	0.0384615	0.0384615	0.0384615	0.0384615	0.0384615	0.0384615	0.0384615	0.0384615	0.0384615	0.0384615	1
	x		Typha general	0.02	0.02	0.02	0.045	0.045	0.045	0.045	0.045	0.045	0.045	0.025	0.045	0.045	0.045	0.045	0.045	0.045	0.045	0.045	0.045	0.045	0.045	0.02	0.045	0.02	0.02	1
	x		Parthenocissus spp.	0	0	0	0.0285714	0.278571	0.135714	0	0	0	0	0	0.29898	0.156122	0.0204082	0.0204082	0	0	0	0.0204082	0.0204082	0	0	0	0.0204082	0	0	1
	x	x	Ulmus spp.	0.00510204	0.00510204	0	0.0170068	0.2555	0.148357	0.00714286	0.0485274	0.0663845	0.0172774	0	0.175696	0.102779	0.0295223	0.0295223	0.00324675	0	0.00956633	0.00956633	0.00446429	0.00446429	0	0.0178571	0.0429151	0	0	1
	x	x	Castanea spp.	0	0	0	0	0.36875	0.24375	0	0.03125	0.0729167	0	0	0.0520833	0.0770833	0.0458333	0.0458333	0	0	0.03125	0.03125	0	0	0	0	0	0	0	1
	x	x	Fagus spp.	0	0	0	0	0.269444	0.269444	0	0.0416667	0.130556	0	0	0.138889	0.0833333	0	0	0	0	0.0333333	0.0333333	0	0	0	0	0	0	0	1
	x	x	Quercus sect. Cerris	0	0	0	0.0113636	0.156169	0.087987	0	0	0.0425325	0	0	0.0698052	0.0243506	0.0243506	0.0243506	0	0	0.290909	0.2	0	0.0454545	0.0227273	0	0	0	0	1
	x	x	Quercus sect. Ilex	0	0	0	0.0260417	0.120387	0.0891369	0	0	0.0141369	0	0	0.277158	0.308408	0	0.0375744	0.0130208	0	0.075	0.0221726	0	0.00446429	0	0	0.0125	0	0	1
	x	x	OW Quercus sect. Quercus	0	0.0075188	0.0075188	0.0206767	0.196992	0.131203	0	0.00877193	0.0714912	0.0219298	0	0.180764	0.0755013	0.0219298	0.0285088	0.0131579	0	0.0798246	0.0754386	0.0131579	0.0219298	0	0	0.0171053	0	0.00657895	1
	x		Engelhardoideae	0.25	0.203704	0.00952381	0.231481	0.0410053	0.135053	0	0	0	0	0	0.0580688	0.071164	0	0	0	0	0	0	0	0	0	0	0	0	0	1
	x		Carya spp.	0	0	0	0.0208333	0.40625	0.15625	0	0.0989583	0.078125	0	0	0.109375	0.109375	0	0	0	0	0	0	0	0	0	0.0104167	0.0104167	0	0	0.9999
	x		Platycarya strobilacea	0	0	0	0.3333	0	0	0	0	0	0	0	0.3333	0.3333	0	0	0	0	0	0	0	0	0	0	0	0	0	1
	x	x	Alnus sect. Alnus and sect. Clethropsis	0	0	0	0.0225	0.2125	0.13381	0.00714286	0.0175	0.0825595	0.0267262	0	0.1075	0.0929167	0.0145833	0.0145833	0.01625	0	0.09625	0.0867262	0	0.0121429	0.0121429	0.00625	0.0379167	0	0	1
	x		Betula spp.	0	0	0	0	0.0616667	0.094	0.0216667	0.015	0.247333	0.212333	0.00666667	0.02	0.0973333	0.0166667	0.100667	0.0533333	0.02	0	0.005	0	0.0166667	0.0116667	0	0	0	0	1
	x	x	Carpinus spp.	0	0.00787815	0.00787815	0.0196429	0.312815	0.195168	0.0132353	0.00367647	0.0269608	0	0	0.173109	0.196394	0.00787815	0.00787815	0.00787815	0	0.0196078	0	0	0	0	0	0	0	0	1
	x		Corylus spp.	0	0	0	0	0.0705128	0.326923	0	0.0192308	0.147436	0	0	0.0128205	0.307692	0.0128205	0.0128205	0	0	0	0.0641026	0	0.025641	0	0	0	0	0	1
	x		Salix general	0.0384615	0.0384615	0.0384615	0.0384615	0.0384615	0.0384615	0.0384615	0.0384615	0.0384615	0.0384615	0.0384615	0.0384615	0.0384615	0.0384615	0.0384615	0.0384615	0.0384615	0.0384615	0.0384615	0.0384615	0.0384615	0.0384615	0.0384615	0.0384615	0.0384615	0.0384615	1
	x		Geranium spp.	0.0454545	0.0454545	0.0454545	0.0454545	0.0454545	0.0454545	0.0454545	0.0454545	0.0454545	0.0454545	0	0.0454545	0.0454545	0.0454545	0.0454545	0	0	0.0454545	0.0454545	0.0454545	0.0454545	0	0.0454545	0.0454545	0.0454545	0.0454545	1
	x	x	Cotinus spp.	0	0	0	0	0.375	0.075	0	0	0	0	0	0.275	0.175	0.025	0.025	0	0	0.025	0.025	0	0	0	0	0	0	0	1
	x		Pistacia spp.	0	0	0	0.0640212	0.0779101	0.0779101	0	0	0	0	0	0.0964286	0.0964286	0.015873	0.015873	0	0	0.130556	0.116667	0	0	0	0.130556	0.112037	0.0657407	0	1
	x		Acer spp.	0.000761035	0.00173951	0	0.0253126	0.201273	0.131728	0.0115816	0.010549	0.0495985	0.0294311	0	0.172693	0.135706	0.0219643	0.0475894	0.0424875	0.00544436	0.0213641	0.0222773	0.00347655	0.00736079	0.00252525	0.00904544	0.031771	0.000622665	0	1
	x		Acer sect. Negundo	0	0	0	0	0.0909091	0.0909091	0	0.0909091	0.0909091	0.0909091	0	0.0909091	0.0909091	0.0909091	0.0909091	0	0	0.0909091	0.0909091	0	0	0	0	0	0	0	1
	x	x	Acer sect. Rubra	0.037037	0.037037	0	0.037037	0.453704	0.12037	0	0.12037	0.12037	0.037037	0	0	0	0	0.037037	0	0	0	0	0	0	0	0	0	0	0	1
	x	x	Craigia spp.	0	0	0	0	0	0	0	0	0	0	0	0.5	0.5	0	0	0	0	0	0	0	0	0	0	0	0	0	1
	x		Amaranthaceae	0.0384615	0.0384615	0.0384615	0.0384615	0.0384615	0.0384615	0.0384615	0.0384615	0.0384615	0.0384615	0.0384615	0.0384615	0.0384615	0.0384615	0.0384615	0.0384615	0.0384615	0.0384615	0.0384615	0.0384615	0.0384615	0.0384615	0.0384615	0.0384615	0.0384615	0.0384615	1
	x		Caryophyllaceae	0.0384615	0.0384615	0.0384615	0.0384615	0.0384615	0.0384615	0.0384615	0.0384615	0.0384615	0.0384615	0.0384615	0.0384615	0.0384615	0.0384615	0.0384615	0.0384615	0.0384615	0.0384615	0.0384615	0.0384615	0.0384615	0.0384615	0.0384615	0.0384615	0.0384615	0.0384615	1
	x		Nyssa spp.	0.0918367	0	0.0204082	0.12517	0.363265	0.14898	0	0.0285714	0.0285714	0	0	0.0965986	0.0965986	0	0	0	0	0	0	0	0	0	0	0	0	0	1
	x	x	Fraxinus spp.	0.00209644	0.0148547	0.00377358	0.019437	0.242063	0.101265	0.00269542	0.0281447	0.0625412	0.0373839	0	0.109134	0.100329	0.0165843	0.0282195	0.0202007	0	0.0524259	0.0461366	0	0.0074124	0	0.0255466	0.0596062	0.0140162	0.00613207	1
	x		Olea spp.	0.0187426	0.0846517	0.00737899	0.122531	0.0558638	0.037682	0	0	0	0	0	0.21344	0.156621	0	0	0	0	0.0801063	0.057379	0	0	0	0.0588941	0.0365801	0.0350649	0.0350649	1
	x		Asteraceae general	0.0384615	0.0384615	0.0384615	0.0384615	0.0384615	0.0384615	0.0384615	0.0384615	0.0384615	0.0384615	0.0384615	0.0384615	0.0384615	0.0384615	0.0384615	0.0384615	0.0384615	0.0384615	0.0384615	0.0384615	0.0384615	0.0384615	0.0384615	0.0384615	0.0384615	0.0384615	1
	x		Succisa pratense	0	0	0	0	0.142857	0.142857	0.142857	0.142857	0.142857	0	0	0	0	0	0	0	0	0.142857	0.142857	0	0	0	0	0	0	0	1
	x		Apiaceae general	0.0434783	0.0434783	0.0434783	0.0434783	0.0434783	0.0434783	0.0434783	0.0434783	0.0434783	0.0434783	0	0.0434783	0.0434783	0.0434783	0.0434783	0.0434783	0	0.0434783	0.0434783	0.0434783	0.0434783	0	0.0434783	0.0434783	0.0434783	0.0434783	1
				0.022088	0.0207414	0.0111788	0.045349	0.158739	0.106242	0.0166426	0.032257	0.0562975	0.0249771	0.0069992	0.1215	0.11605	0.0215801	0.0279067	0.0140738	0.008211	0.0470375	0.0429833	0.0114921	0.014743	0.00894905	0.0174939	0.0221093	0.0130214	0.0109068	31.9999
Dataset 6
	Modern analogues, macrofossils - gymnosperms excluded, azonal taxa excluded
No Gym,	Pollen	Macro	Genus	Af	Am	As	Aw	Cfa	Cfb	Cfc	Dfa	Dfb	Dfc	Dfd	Cwa	Cwb	Dwa	Dwb	Dwc	ET	Csa	Csb	Dsa	Dsb	Dsc	BSh	BSk	BWh	BWk	Control
No Azonal		x	Lauraceae general	0.0666667	0.0666667	0.0666667	0.0666667	0.0666667	0.0666667	0	0	0	0	0	0.0666667	0.0666667	0.0666667	0.0666667	0	0	0.0666667	0.0666667	0	0	0	0.0666667	0.0666667	0.0666667	0	1
		x	Sassafras spp.	0	0	0	0	0.233333	0.233333	0.0666667	0.0833333	0.0833333	0	0	0.15	0.15	0	0	0	0	0	0	0	0	0	0	0	0	0	1
	x	x	Chamerops humilis	0	0	0	0	0	0	0	0	0	0	0	0	0	0	0	0	0	0.25	0.25	0	0	0	0.25	0.25	0	0	1
		x	Platanus spp.	0	0	0.047619	0.0680272	0.079932	0.0561224	0	0.0357143	0.0595238	0	0	0.168027	0.120408	0	0	0	0	0.052381	0.052381	0	0.0238095	0.0238095	0.077551	0.077551	0.0571429	0	1
		x	Fabaceae general	0.0384615	0.0384615	0.0384615	0.0384615	0.0384615	0.0384615	0.0384615	0.0384615	0.0384615	0.0384615	0.0384615	0.0384615	0.0384615	0.0384615	0.0384615	0.0384615	0.0384615	0.0384615	0.0384615	0.0384615	0.0384615	0.0384615	0.0384615	0.0384615	0.0384615	0.0384615	1
	x	x	Ulmus spp.	0.00510204	0.00510204	0	0.0170068	0.2555	0.148357	0.00714286	0.0485274	0.0663845	0.0172774	0	0.175696	0.102779	0.0295223	0.0295223	0.00324675	0	0.00956633	0.00956633	0.00446429	0.00446429	0	0.0178571	0.0429151	0	0	1
		x	Zelkova spp.	0	0	0	0	0.126587	0.126587	0	0	0.0238095	0	0	0.093254	0.093254	0.0277778	0.0515873	0.0238095	0	0.283333	0.0833333	0.0333333	0.0333333	0	0	0	0	0	1
	x	x	Castanea spp.	0	0	0	0	0.36875	0.24375	0	0.03125	0.0729167	0	0	0.0520833	0.0770833	0.0458333	0.0458333	0	0	0.03125	0.03125	0	0	0	0	0	0	0	1
	x	x	Fagus spp.	0	0	0	0	0.269444	0.269444	0	0.0416667	0.130556	0	0	0.138889	0.0833333	0	0	0	0	0.0333333	0.0333333	0	0	0	0	0	0	0	1
	x	x	Quercus sect. Cerris	0	0	0	0.0113636	0.156169	0.087987	0	0	0.0425325	0	0	0.0698052	0.0243506	0.0243506	0.0243506	0	0	0.290909	0.2	0	0.0454545	0.0227273	0	0	0	0	1
	x	x	Quercus sect. Ilex	0	0	0	0.0260417	0.120387	0.0891369	0	0	0.0141369	0	0	0.277158	0.308408	0	0.0375744	0.0130208	0	0.075	0.0221726	0	0.00446429	0	0	0.0125	0	0	1
	x	x	OW Quercus sect. Quercus	0	0.0075188	0.0075188	0.0206767	0.196992	0.131203	0	0.00877193	0.0714912	0.0219298	0	0.180764	0.0755013	0.0219298	0.0285088	0.0131579	0	0.0798246	0.0754386	0.0131579	0.0219298	0	0	0.0171053	0	0.00657895	1
		x	Pterocarya spp.	0	0	0	0.0601852	0.240741	0.199074	0.0185185	0.0416667	0.0601852	0	0	0.143519	0.143519	0.0185185	0.0185185	0	0	0.0555556	0	0	0	0	0	0	0	0	1
	x	x	Carpinus spp.	0	0.00787815	0.00787815	0.0196429	0.312815	0.195168	0.0132353	0.00367647	0.0269608	0	0	0.173109	0.196394	0.00787815	0.00787815	0.00787815	0	0.0196078	0	0	0	0	0	0	0	0	1
		x	Decodon verticillata	0	0	0	0	0.25	0.25	0	0.25	0.25	0	0	0	0	0	0	0	0	0	0	0	0	0	0	0	0	0	1
	x	x	Cotinus spp.	0	0	0	0	0.375	0.075	0	0	0	0	0	0.275	0.175	0.025	0.025	0	0	0.025	0.025	0	0	0	0	0	0	0	1
		x	Acer sect. Acer	0	0	0	0	0.173934	0.0970113	0	0.0358392	0.0970113	0.0777806	0	0.0384615	0.0576923	0.0192308	0.0192308	0.0192308	0.010989	0.141883	0.126499	0.00699301	0.017982	0	0.025641	0.0275974	0.00699301	0	1
		x	Acer sect. Pentaphylla clade Trifoliata	0	0	0	0.00980392	0.168861	0.139449	0.00980392	0	0.00653595	0.00653595	0	0.281933	0.154482	0.0397759	0.0711485	0.0392157	0	0.00653595	0.00653595	0	0.00653595	0.00653595	0.0196078	0.026704	0	0	1
		x	Acer sect. Lithocarpa	0	0	0	0	0	0.0333333	0.136667	0.153333	0.0333333	0	0	0	0	0.27	0.27	0	0.0166667	0.0166667	0	0	0.0333333	0	0	0	0	0.0366667	1
		x	Acer sect. Platanoidea	0	0	0	0	0.222063	0.126825	0	0.0148148	0.0539683	0.0243386	0	0.122169	0.0999471	0.0359788	0.0699471	0.0699471	0.0133333	0.0243386	0.0243386	0	0.0148148	0	0	0.0831746	0	0	1
	x	x	Acer sect. Rubra	0.037037	0.037037	0	0.037037	0.453704	0.12037	0	0.12037	0.12037	0.037037	0	0	0	0	0.037037	0	0	0	0	0	0	0	0	0	0	0	1
	x	x	Craigia spp.	0	0	0	0	0	0	0	0	0	0	0	0.5	0.5	0	0	0	0	0	0	0	0	0	0	0	0	0	1
				0.00669397	0.00739383	0.00764292	0.0170415	0.186788	0.123967	0.0132043	0.0412466	0.0568869	0.0101528	0.00174825	0.133863	0.112149	0.0304966	0.0382393	0.0103622	0.00361139	0.0681961	0.0474989	0.00438228	0.0111174	0.00416065	0.0225357	0.0292125	0.00769382	0.00371396	22
Dataset 7
	Modern analogues, microfossils - gymnosperms excluded, azonal taxa excluded
No Gym,	Pollen	Macro	Genus	Af	Am	As	Aw	Cfa	Cfb	Cfc	Dfa	Dfb	Dfc	Dfd	Cwa	Cwb	Dwa	Dwb	Dwc	ET	Csa	Csb	Dsa	Dsb	Dsc	BSh	BSk	BWh	BWk	Control
No Azonal	x		Poaceae general	0.0384615	0.0384615	0.0384615	0.0384615	0.0384615	0.0384615	0.0384615	0.0384615	0.0384615	0.0384615	0.0384615	0.0384615	0.0384615	0.0384615	0.0384615	0.0384615	0.0384615	0.0384615	0.0384615	0.0384615	0.0384615	0.0384615	0.0384615	0.0384615	0.0384615	0.0384615	1
	x		Parthenocissus spp.	0	0	0	0.0285714	0.278571	0.135714	0	0	0	0	0	0.29898	0.156122	0.0204082	0.0204082	0	0	0	0.0204082	0.0204082	0	0	0	0.0204082	0	0	1
	x	x	Ulmus spp.	0.00510204	0.00510204	0	0.0170068	0.2555	0.148357	0.00714286	0.0485274	0.0663845	0.0172774	0	0.175696	0.102779	0.0295223	0.0295223	0.00324675	0	0.00956633	0.00956633	0.00446429	0.00446429	0	0.0178571	0.0429151	0	0	1
	x	x	Castanea spp.	0	0	0	0	0.36875	0.24375	0	0.03125	0.0729167	0	0	0.0520833	0.0770833	0.0458333	0.0458333	0	0	0.03125	0.03125	0	0	0	0	0	0	0	1
	x	x	Fagus spp.	0	0	0	0	0.269444	0.269444	0	0.0416667	0.130556	0	0	0.138889	0.0833333	0	0	0	0	0.0333333	0.0333333	0	0	0	0	0	0	0	1
	x	x	Quercus sect. Cerris	0	0	0	0.0113636	0.156169	0.087987	0	0	0.0425325	0	0	0.0698052	0.0243506	0.0243506	0.0243506	0	0	0.290909	0.2	0	0.0454545	0.0227273	0	0	0	0	1
	x	x	Quercus sect. Ilex	0	0	0	0.0260417	0.120387	0.0891369	0	0	0.0141369	0	0	0.277158	0.308408	0	0.0375744	0.0130208	0	0.075	0.0221726	0	0.00446429	0	0	0.0125	0	0	1
	x	x	OW Quercus sect. Quercus	0	0.0075188	0.0075188	0.0206767	0.196992	0.131203	0	0.00877193	0.0714912	0.0219298	0	0.180764	0.0755013	0.0219298	0.0285088	0.0131579	0	0.0798246	0.0754386	0.0131579	0.0219298	0	0	0.0171053	0	0.00657895	1
	x		Engelhardoideae	0.25	0.203704	0.00952381	0.231481	0.0410053	0.135053	0	0	0	0	0	0.0580688	0.071164	0	0	0	0	0	0	0	0	0	0	0	0	0	1
	x		Carya spp.	0	0	0	0.0208333	0.40625	0.15625	0	0.0989583	0.078125	0	0	0.109375	0.109375	0	0	0	0	0	0	0	0	0	0.0104167	0.0104167	0	0	1
	x		Platycarya strobilacea	0	0	0	0.3333	0	0	0	0	0	0	0	0.3333	0.3333	0	0	0	0	0	0	0	0	0	0	0	0	0	0.9999
	x		Betula spp.	0	0	0	0	0.0616667	0.094	0.0216667	0.015	0.247333	0.212333	0.00666667	0.02	0.0973333	0.0166667	0.100667	0.0533333	0.02	0	0.005	0	0.0166667	0.0116667	0	0	0	0	1
	x	x	Carpinus spp.	0	0.00787815	0.00787815	0.0196429	0.312815	0.195168	0.0132353	0.00367647	0.0269608	0	0	0.173109	0.196394	0.00787815	0.00787815	0.00787815	0	0.0196078	0	0	0	0	0	0	0	0	1
	x		Corylus spp.	0	0	0	0	0.0705128	0.326923	0	0.0192308	0.147436	0	0	0.0128205	0.307692	0.0128205	0.0128205	0	0	0	0.0641026	0	0.025641	0	0	0	0	0	1
	x		Salix general	0.0384615	0.0384615	0.0384615	0.0384615	0.0384615	0.0384615	0.0384615	0.0384615	0.0384615	0.0384615	0.0384615	0.0384615	0.0384615	0.0384615	0.0384615	0.0384615	0.0384615	0.0384615	0.0384615	0.0384615	0.0384615	0.0384615	0.0384615	0.0384615	0.0384615	0.0384615	1
	x		Geranium spp.	0.0454545	0.0454545	0.0454545	0.0454545	0.0454545	0.0454545	0.0454545	0.0454545	0.0454545	0.0454545	0	0.0454545	0.0454545	0.0454545	0.0454545	0	0	0.0454545	0.0454545	0.0454545	0.0454545	0	0.0454545	0.0454545	0.0454545	0.0454545	1
	x	x	Cotinus spp.	0	0	0	0	0.375	0.075	0	0	0	0	0	0.275	0.175	0.025	0.025	0	0	0.025	0.025	0	0	0	0	0	0	0	1
	x		Pistacia spp.	0	0	0	0.0640212	0.0779101	0.0779101	0	0	0	0	0	0.0964286	0.0964286	0.015873	0.015873	0	0	0.130556	0.116667	0	0	0	0.130556	0.112037	0.0657407	0	1
	x		Acer spp.	0.000761035	0.00173951	0	0.0253126	0.201273	0.131728	0.0115816	0.010549	0.0495985	0.0294311	0	0.172693	0.135706	0.0219643	0.0475894	0.0424875	0.00544436	0.0213641	0.0222773	0.00347655	0.00736079	0.00252525	0.00904544	0.031771	0.000622665	0	1
	x		Acer sect. Negundo	0	0	0	0	0.0909091	0.0909091	0	0.0909091	0.0909091	0.0909091	0	0.0909091	0.0909091	0.0909091	0.0909091	0	0	0.0909091	0.0909091	0	0	0	0	0	0	0	1
	x	x	Acer sect. Rubra	0.037037	0.037037	0	0.037037	0.453704	0.12037	0	0.12037	0.12037	0.037037	0	0	0	0	0.037037	0	0	0	0	0	0	0	0	0	0	0	1
	x	x	Craigia spp.	0	0	0	0	0	0	0	0	0	0	0	0.5	0.5	0	0	0	0	0	0	0	0	0	0	0	0	0	1
	x		Amaranthaceae	0.0384615	0.0384615	0.0384615	0.0384615	0.0384615	0.0384615	0.0384615	0.0384615	0.0384615	0.0384615	0.0384615	0.0384615	0.0384615	0.0384615	0.0384615	0.0384615	0.0384615	0.0384615	0.0384615	0.0384615	0.0384615	0.0384615	0.0384615	0.0384615	0.0384615	0.0384615	1
	x		Caryophyllaceae	0.0384615	0.0384615	0.0384615	0.0384615	0.0384615	0.0384615	0.0384615	0.0384615	0.0384615	0.0384615	0.0384615	0.0384615	0.0384615	0.0384615	0.0384615	0.0384615	0.0384615	0.0384615	0.0384615	0.0384615	0.0384615	0.0384615	0.0384615	0.0384615	0.0384615	0.0384615	1
	x		Olea spp.	0.0187426	0.0846517	0.00737899	0.122531	0.0558638	0.037682	0	0	0	0	0	0.21344	0.156621	0	0	0	0	0.0801063	0.057379	0	0	0	0.0588941	0.0365801	0.0350649	0.0350649	1
	x		Asteraceae general	0.0384615	0.0384615	0.0384615	0.0384615	0.0384615	0.0384615	0.0384615	0.0384615	0.0384615	0.0384615	0.0384615	0.0384615	0.0384615	0.0384615	0.0384615	0.0384615	0.0384615	0.0384615	0.0384615	0.0384615	0.0384615	0.0384615	0.0384615	0.0384615	0.0384615	0.0384615	1
	x		Succisa pratense	0	0	0	0	0.142857	0.142857	0.142857	0.142857	0.142857	0	0	0	0	0	0	0	0	0.142857	0.142857	0	0	0	0	0	0	0	1
	x		Apiaceae general	0.0434783	0.0434783	0.0434783	0.0434783	0.0434783	0.0434783	0.0434783	0.0434783	0.0434783	0.0434783	0	0.0434783	0.0434783	0.0434783	0.0434783	0.0434783	0	0.0434783	0.0434783	0.0434783	0.0434783	0	0.0434783	0.0434783	0.0434783	0.0434783	1
				0.0211744	0.0224597	0.0111979	0.0442521	0.150601	0.106096	0.0170616	0.0326074	0.0565303	0.0246485	0.00710623	0.126063	0.120669	0.0219427	0.0287576	0.0131754	0.00777686	0.0468401	0.0427715	0.0115267	0.0145436	0.00818667	0.0181432	0.0201776	0.0136667	0.0115316	27.9999
				Af	Am	As	Aw	Cfa	Cfb	Cfc	Dfa	Dfb	Dfc	Dfd	Cwa	Cwb	Dwa	Dwb	Dwc	ET	Csa	Csb	Dsa	Dsb	Dsc	BSh	BSk	BWh	BWk	Control
		Makro	all	0.0100856	0.0167721	0.00773454	0.0306948	0.175417	0.119393	0.0193693	0.0287242	0.0521208	0.0122009	0.0010989	0.120981	0.107971	0.0220491	0.0382151	0.0157922	0.00765894	0.0585623	0.0763591	0.00289188	0.0112167	0.00488026	0.0199375	0.0288636	0.00613999	0.00486964	1
			no gymn	0.00597455	0.00710076	0.00687671	0.0171355	0.184967	0.120257	0.0121969	0.0393891	0.0577801	0.0125442	0.00153846	0.130229	0.112759	0.0299188	0.0392451	0.0147566	0.00405506	0.0666594	0.0477813	0.00394474	0.01091	0.00448689	0.0215918	0.0332881	0.00779756	0.00681749	1
			no gymn, no azonal	0.00669397	0.00739383	0.00764292	0.0170415	0.186788	0.123967	0.0132043	0.0412466	0.0568869	0.0101528	0.00174825	0.133863	0.112149	0.0304966	0.0382393	0.0103622	0.00361139	0.0681961	0.0474989	0.00438227	0.0111174	0.00416065	0.0225357	0.0292125	0.00769382	0.00371396	1
		Pollen	all	0.0189996	0.0199056	0.0102554	0.0406411	0.161843	0.112597	0.0155013	0.0271484	0.0529399	0.0260851	0.00559936	0.109087	0.101545	0.0179665	0.026059	0.0156146	0.0103462	0.057181	0.0608876	0.00925862	0.016337	0.0110324	0.0237618	0.0294202	0.0109161	0.00872541	0.999655
			no gymn	0.022088	0.0207414	0.0111788	0.045349	0.158739	0.106242	0.0166426	0.032257	0.0562975	0.0249771	0.0069992	0.1215	0.11605	0.0215801	0.0279067	0.0140738	0.008211	0.0470375	0.0429833	0.0114921	0.014743	0.00894905	0.0174939	0.0221093	0.0130214	0.0109068	0.999569
			no gymn, no azonal	0.0211744	0.0224597	0.0111979	0.0442521	0.150601	0.106096	0.0170616	0.0326074	0.0565303	0.0246485	0.00710623	0.126063	0.120669	0.0219427	0.0287576	0.0131754	0.00777686	0.0468401	0.0427715	0.0115267	0.0145436	0.00818667	0.0181432	0.0201776	0.0136667	0.0115316	0.999507
