# Supplementary material for: Messinian vegetation and climate of the intermontane Florina–Ptolemais–Servia Basin, NW Greece inferred from palaeobotanical data: how well do plant fossils reflect past environments?
Source: R Soc Open Sci. 2020 May 27;7(5):192067. doi: 10.1098/rsos.192067 (PMC7277258; doi:10.1098/rsos.192067)
Supplement: Supplementary Material [file rsos192067supp1.zip › Supplementary Material S1-S5/S5_CLAMP_Vegora/CLAMP analysis/Fossils.xls]

## Sheet: Fossils.csv
Sample	Lobed	No Teeth	Regular teeth	Close teeth	Round teeth	Acute teeth	Compound teeth	Nanophyll	Leptophyll 1	Leptophyll 2	Microphyll 1	Microphyll 2	Microphyll 3	Mesophyll 1	Mesophyll 2	Mesophyll 3	Emarginate apex	Round apex	Acute apex	Attenuate apex	Cordate base	Round base	Acute base	L:W <1:1	L:W 1-2:1	L:W 2-3:1	L:W 3-4:1	L:W >4:1	Obovate	Elliptic	Ovate
49 Camp NV	32	22	30	26	40	38	20	0	0	4	9.64	16.96	54.28	9.64	5.32	0	4.762	40.476	42.857	16.667	26	62	12	12	56	20	4	8	6	50	44
Aldrich Station NV	4.167	41.667	22.917	26.042	43.75	14.583	12.5	0	2.083	4.167	57.625	34.708	1.375	0	0	0	9.524	59.524	38.095	2.381	15.909	68.182	15.909	4.167	52.083	26.375	3.458	13.875	10.13	34.043	55.783
Anaverde CA	0	79.412	0	5.882	20.588	0	0	0	0	23.529	38.235	23.529	14.706	0	0	0	8.333	79.167	20.833	0	11.765	70.588	17.647	17.647	32.353	32.353	0	17.647	13.706	46.059	40.176
Bilyeu Creek OR	5	55	35	20	30	15	5	0	0	0	0	17.05	45.35	30.35	7.05	0	0	15.385	11.538	73.077	19.444	38.889	41.667	2.632	28.947	47.368	13.158	7.895	13.158	42.105	44.737
Blue Mtns OR	26.786	25	58.036	52.679	28.571	46.429	30.357	0	0	0	8.321	39.821	41	9.464	1.179	0	5	37.5	52.5	10	31.481	62.963	5.556	14.286	64.286	15.464	2.964	2.964	3.704	48.148	48.148
Boot Hill WA (Republic)	5.556	7.407	75.926	64.815	57.407	35.185	16.667	0	0	3.519	13.074	39.111	24.296	14.741	4.444	0.741	0	63.889	25	11.111	12.5	60.417	27.083	7.692	36.538	48.077	7.692	0	3.846	46.154	50
Buffalo Canyon NV	19.231	32.692	50	42.308	34.615	32.692	28.846	1.923	1.923	6.385	32.615	35.808	19.808	1.269	0	0	0	32.609	65.217	2.174	19.231	65.385	15.385	7.692	31.077	20.808	15.038	25.308	4.462	42.923	52.538
Burlington Ridge CA	31.579	21.053	50	34.211	31.579	47.368	13.158	0	0	0	22.368	37.263	24.105	16.211	0	0	6.25	53.125	28.125	18.75	18.421	68.421	13.158	10.526	44.737	30.684	12.263	1.737	21.053	50	28.947
Chalk Bluffs CA	8.571	50	35	22.857	40	10	7.857	0	0	1.429	1.9	30.957	34.643	20.814	6.329	3.714	4.918	55.738	24.59	21.311	14.286	56.429	29.286	2.857	44.286	39.043	8.329	5.471	4.043	54.757	41.186
Chloropagus NV	0	53.333	6.667	13.333	40	6.667	0	0	0	3.333	46.667	50	0	0	0	0	7.692	57.692	42.308	0	10	73.333	16.667	3.333	56.667	13.333	3.333	23.333	3.333	40	56.667
Chua Chua BC	12.5	18.75	60.417	56.25	35.417	45.833	25	0	0	0	13.167	47.875	26.333	11.083	1.375	0	0	40.176	43.118	16.647	30.435	65.217	4.348	4.167	60.417	31.25	0	4.167	5.542	18.042	76.375
Clarkia ID	24.194	33.871	52.419	45.968	20.968	45.161	32.258	0	0	0	0	24.71	40.839	29.548	4.839	0	3.846	21.154	61.538	17.308	35	56.667	8.333	14.516	32.258	38.71	11.29	3.226	5.903	55.903	38.161
