# Supplementary material for: Messinian vegetation and climate of the intermontane Florina–Ptolemais–Servia Basin, NW Greece inferred from palaeobotanical data: how well do plant fossils reflect past environments?
Source: R Soc Open Sci. 2020 May 27;7(5):192067. doi: 10.1098/rsos.192067 (PMC7277258; doi:10.1098/rsos.192067)
Supplement: Supplementary Material [file rsos192067supp1.zip › Supplementary Material S1-S5/S5_CLAMP_Vegora/CLAMP analysis/Vegora.csv]

Sample	Lobed	No Teeth	Regular teeth	Close teeth	Round teeth	Acute teeth	Compound teeth	Nanophyll	Leptophyll 1	Leptophyll 2	Microphyll 1	Microphyll 2	Microphyll 3	Mesophyll 1	Mesophyll 2	Mesophyll 3	Emarginate apex	Round apex	Acute apex	Attenuate apex	Cordate base	Round base	Acute base	L:W <1:1	L:W 1-2:1	L:W 2-3:1	L:W 3-4:1	L:W >4:1	Obovate	Elliptic	Ovate
Vegora	37.8048780487805	29.2682926829268	51.219512195122	45.7317073170732	10.3658536585366	60.3658536585366	0	0	0	0	1.29268292682927	21.7073170731707	31.6585365853659	23.5365853658537	11.4146341463415	10.1219512195122	2.56410256410256	18.7948717948718	64.948717948718	13.6666666666667	16.6585365853659	45.9268292682927	37.390243902439	4.8780487804878	57.5121951219512	28.2439024390244	8.73170731707317	0.609756097560976	5.26829268292683	55.2682926829268	39.4146341463415
