# Supplementary material for: Messinian vegetation and climate of the intermontane Florina–Ptolemais–Servia Basin, NW Greece inferred from palaeobotanical data: how well do plant fossils reflect past environments?
Source: R Soc Open Sci. 2020 May 27;7(5):192067. doi: 10.1098/rsos.192067 (PMC7277258; doi:10.1098/rsos.192067)
Supplement: Supplementary Material [file rsos192067supp1.zip › Supplementary Material S1-S5/S5_CLAMP_Vegora/CLAMP analysis/Scoresheet_2010.xlsx]

## Sheet: Scoresheet
Scorer	Locality	Latitude		Longitude		Altitude		Date Collected		Completeness			Yes =		1			Notes:
													No =		leave blank
Status
Species Number	Species / Morphotypes	Lamina		Margin Character States										Size Character States									Apex Character States				Base Character States			Length to Width Character States					Shape Character States				Status	No.	Name	Lamina Dissection	Margin Character States	Size Character States	Apex Character States	Base Character States	Length to Width Character States	Shape Character States
		Unlobed	Lobed	No Teeth	Teeth	Teeth Regular	Teeth Irregular	Teeth Close	Teeth Distant	Teeth Round	Teeth Acute	Teeth Compound	Compound<50%	Nanophyll	Leptophyll I	Leptophyll II	Microphyll I	Microphyll II	Microphyll III	Mesophyll I	Mesophyll II	Mesophyll III	Emarginate	Round	Acute	Attenuate	Cordate	Round	Acute	L:W <1:1	L:W 1-2:1	L:W 2-3:1	L:W 3-4:1	L:W >4:1	Obovate	Elliptic	Ovate
1	MT01		1	1													1	1	1	1	1			1	1			1	1			1	1		1				Finished	1	OK	OK	OK	OK	OK	OK	OK	OK
2	MT02	1		1														1							1			1			1					1			Finished	2	OK	OK	OK	OK	OK	OK	OK	OK
3	MT03	1		1															1										1				1				1		Unfinished	3	OK	OK	OK	OK	N	OK	OK	OK
4	MT04		1		1	1					1								1	1					1				1			1					1		Finished	4	OK	OK	OK	OK	OK	OK	OK	OK
5	MT05	1			1	1		1			1								1	1					1	1			1				1			1			Finished	5	OK	OK	OK	OK	OK	OK	OK	OK
6	MT06	1		1	1	1	1	1	1	1	1							1	1	1	1	1			1			1	1		1	1				1	1		Finished	6	OK	OK	OK	OK	OK	OK	OK	OK
7	MT07	1	1		1	1		1			1										1	1			1			1	1		1	1			1	1	1		Finished	7	OK	OK	OK	OK	OK	OK	OK	OK
8	MT08		1		1	1	1		1		1							1	1	1	1	1		1	1	1		1	1		1	1			1	1	1		Finished	8	OK	OK	OK	OK	OK	OK	OK	OK
9	MT09	1		1	1	1	1		1		1								1	1				1	1			1			1				1	1			Finished	9	OK	OK	OK	OK	OK	OK	OK	OK
10	MT10	1			1	1			1		1							1	1	1					1	1		1	1		1	1	1			1	1		Finished	10	OK	OK	OK	OK	OK	OK	OK	OK
11	MT11	1			1	1			1		1							1	1	1					1				1			1	1			1	1		Finished	11	OK	OK	OK	OK	OK	OK	OK	OK
12	MT12	1		1	1	1	1	1	1	1	1								1	1	1	1		1			1	1			1	1				1	1		Finished	12	OK	OK	OK	OK	OK	OK	OK	OK
13	MT13	1			1		1	1			1							1							1				1			1				1			Finished	13	OK	OK	OK	OK	OK	OK	OK	OK
14	MT14	1			1	1	1	1	1	1	1		1					1	1	1			1					1	1	1	1					1			Finished	14	OK	OK	OK	OK	OK	OK	OK	OK
15	MT15	1			1	1	1	1	1		1		1					1	1	1					1	1		1	1		1					1			Finished	15	OK	OK	OK	OK	OK	OK	OK	OK
16	MT16	1			1	1		1			1		1						1						1	1			1		1	1				1			Finished	16	OK	OK	OK	OK	OK	OK	OK	OK
17	MT17	1			1	1	1	1			1		1								1	1		1			1	1			1					1			Finished	17	OK	OK	OK	OK	OK	OK	OK	OK
18	MT18	1			1	1	1	1	1		1		1						1	1					1			1			1					1	1		Finished	18	OK	OK	OK	OK	OK	OK	OK	OK
19	MT19	1			1	1		1			1		1								1	1			1	1	1				1						1		Finished	19	OK	OK	OK	OK	OK	OK	OK	OK
20	MT20	1			1	1		1			1		1						1	1					1			1			1					1	1		Finished	20	OK	OK	OK	OK	OK	OK	OK	OK
21	MT21	1			1	1		1			1		1					1	1	1					1			1			1					1			Finished	21	OK	OK	OK	OK	OK	OK	OK	OK
22	MT22	1			1	1		1			1							1	1	1					1	1	1	1			1	1				1	1		Finished	22	OK	OK	OK	OK	OK	OK	OK	OK
23	MT23		1		1	1		1		1	1		1						1	1	1			1	1			1	1	1	1					1			Finished	23	OK	OK	OK	OK	OK	OK	OK	OK
24	MT24		1		1	1		1			1									1					1			1			1						1		Finished	24	OK	OK	OK	OK	OK	OK	OK	OK
25	MT25		1		1	1		1			1											1		1	1			1		1						1	1		Finished	25	OK	OK	OK	OK	OK	OK	OK	OK
26	MT26		1		1		1			1												1					1				1						1		Unfinished	26	OK	OK	OK	OK	N	OK	OK	OK
27	MT27	1		1														1						1				1				1				1			Finished	27	OK	OK	OK	OK	OK	OK	OK	OK
28	MT28		1	1														1	1	1				1	1				1		1	1	1	1		1	1		Finished	28	OK	OK	OK	OK	OK	OK	OK	OK
29	MT29		1		1	1	1	1	1	1	1		1					1	1	1					1		1	1	1			1				1	1		Finished	29	OK	OK	OK	OK	OK	OK	OK	OK
30	MT30		1	1	1	1	1	1	1	1	1							1	1	1				1	1		1	1			1					1	1		Finished	30	OK	OK	OK	OK	OK	OK	OK	OK
31	MT31		1		1	1		1		1									1						1	1		1			1						1		Finished	31	OK	OK	OK	OK	OK	OK	OK	OK
32	MT32		1	1													1	1	1						1		1	1			1	1				1	1		Finished	32	OK	OK	OK	OK	OK	OK	OK	OK
33	MT33		1	1														1							1		1					1				1			Finished	33	OK	OK	OK	OK	OK	OK	OK	OK
34	MT34		1		1		1		1		1							1							1	1	1				1	1				1	1		Finished	34	OK	OK	OK	OK	OK	OK	OK	OK
35	MT35		1		1		1		1		1										1				1			1			1						1		Finished	35	OK	OK	OK	OK	OK	OK	OK	OK
36	MT36	1			1	1		1			1									1					1				1		1					1			Finished	36	OK	OK	OK	OK	OK	OK	OK	OK
37	MT37	1		1																1					1				1		1					1			Finished	37	OK	OK	OK	OK	OK	OK	OK	OK
38	MT38	1		1																	1				1			1			1					1			Finished	38	OK	OK	OK	OK	OK	OK	OK	OK
39	MT39	1		1															1					1					1		1					1			Finished	39	OK	OK	OK	OK	OK	OK	OK	OK
40	MT40	1			1	1		1			1		1						1						1			1			1						1		Finished	40	OK	OK	OK	OK	OK	OK	OK	OK
41	MT41	1			1	1		1			1		1						1							1			1			1					1		Finished	41	OK	OK	OK	OK	OK	OK	OK	OK
0																																							N/A	N	N	N	N	N	N	N	N	N
0																																							N/A	N	N	N	N	N	N	N	N	N
0																																							N/A	N	N	N	N	N	N	N	N	N
0																																							N/A	N	N	N	N	N	N	N	N	N
0																																							N/A	N	N	N	N	N	N	N	N	N
0																																							N/A	N	N	N	N	N	N	N	N	N
0																																							N/A	N	N	N	N	N	N	N	N	N
0																																							N/A	N	N	N	N	N	N	N	N	N
0																																							N/A	N	N	N	N	N	N	N	N	N
0																																							N/A	N	N	N	N	N	N	N	N	N
0																																							N/A	N	N	N	N	N	N	N	N	N
0																																							N/A	N	N	N	N	N	N	N	N	N
0																																							N/A	N	N	N	N	N	N	N	N	N
0																																							N/A	N	N	N	N	N	N	N	N	N
0																																							N/A	N	N	N	N	N	N	N	N	N
0																																							N/A	N	N	N	N	N	N	N	N	N
0																																							N/A	N	N	N	N	N	N	N	N	N
0																																							N/A	N	N	N	N	N	N	N	N	N
0																																							N/A	N	N	N	N	N	N	N	N	N
0																																							N/A	N	N	N	N	N	N	N	N	N
0																																							N/A	N	N	N	N	N	N	N	N	N
0																																							N/A	N	N	N	N	N	N	N	N	N
0																																							N/A	N	N	N	N	N	N	N	N	N
0																																							N/A	N	N	N	N	N	N	N	N	N
0																																							N/A	N	N	N	N	N	N	N	N	N
0																																							N/A	N	N	N	N	N	N	N	N	N
0																																							N/A	N	N	N	N	N	N	N	N	N
0																																							N/A	N	N	N	N	N	N	N	N	N
0																																							N/A	N	N	N	N	N	N	N	N	N
0																																							N/A	N	N	N	N	N	N	N	N	N
0																																							N/A	N	N	N	N	N	N	N	N	N
0																																							N/A	N	N	N	N	N	N	N	N	N
0																																							N/A	N	N	N	N	N	N	N	N	N
0																																							N/A	N	N	N	N	N	N	N	N	N
0																																							N/A	N	N	N	N	N	N	N	N	N
0																																							N/A	N	N	N	N	N	N	N	N	N
0																																							N/A	N	N	N	N	N	N	N	N	N
0																																							N/A	N	N	N	N	N	N	N	N	N
0																																							N/A	N	N	N	N	N	N	N	N	N
0																																							N/A	N	N	N	N	N	N	N	N	N
0																																							N/A	N	N	N	N	N	N	N	N	N
0																																							N/A	N	N	N	N	N	N	N	N	N
0																																							N/A	N	N	N	N	N	N	N	N	N
0																																							N/A	N	N	N	N	N	N	N	N	N
0																																							N/A	N	N	N	N	N	N	N	N	N
0																																							N/A	N	N	N	N	N	N	N	N	N
0																																							N/A	N	N	N	N	N	N	N	N	N
0																																							N/A	N	N	N	N	N	N	N	N	N
0																																							N/A	N	N	N	N	N	N	N	N	N
0																																							N/A	N	N	N	N	N	N	N	N	N
0																																							N/A	N	N	N	N	N	N	N	N	N
0																																							N/A	N	N	N	N	N	N	N	N	N
0																																							N/A	N	N	N	N	N	N	N	N	N
0																																							N/A	N	N	N	N	N	N	N	N	N
0																																							N/A	N	N	N	N	N	N	N	N	N
0																																							N/A	N	N	N	N	N	N	N	N	N
0																																							N/A	N	N	N	N	N	N	N	N	N
0																																							N/A	N	N	N	N	N	N	N	N	N
0																																							N/A	N	N	N	N	N	N	N	N	N
End

## Sheet: Result
Scorer	Locality		Latitude	Longitude	Altitude	Date Collected	Completeness	Notes
0	0		0	0	0	00:00:00	0.986063	0
		Lamina	Dissection
		Unlobed	Lobed	No Teeth	Tth Regular	Teeth Close	Teeth Round	Teeth Acute	Tth Compound	Nanophyll	Leptophyll I	Leptophyll II	Microphyll I	Microphyll II	Microphyll III	Mesophyll I	Mesophyll II	Mesophyll III	Apex Emarg.	Apex Round	Apex Acute	Apex Atten.	Base Cordate	Base Round	Base Acute	L:W<1:1	L:W 1-2:1	L:W 2-3:1	L:W 3-4:1	L:W>4:1	Obovate	Elliptic	Ovate									Species No.	Lobed	No Teeth	Tth Regular	Teeth Close	Teeth Round	Teeth Acute	Tth Compound
1	MT01	0	1	1	0	0	0	0	0	0	0	0	0.2	0.2	0.2	0.2	0.2	0	0	0.5	0.5	0	0	0.5	0.5	0	0	0.5	0.5	0	1	0	0									1	1	1	0	0	0	0	0
2	MT02	1	0	1	0	0	0	0	0	0	0	0	0	1	0	0	0	0	0	0	1	0	0	1	0	0	1	0	0	0	0	1	0									1	1	1	0	0	0	0	0
3	MT03	1	0	1	0	0	0	0	0	0	0	0	0	0	1	0	0	0	0	0	0	0	0	0	1	0	0	0	1	0	0	0	1									1	1	1	0	0	0	0	0
4	MT04	0	1	0	1	0	0	1	0	0	0	0	0	0	0.5	0.5	0	0	0	0	1	0	0	0	1	0	0	1	0	0	0	0	1									1	1	0	1	0	0	1	0
5	MT05	1	0	0	1	1	0	1	0	0	0	0	0	0	0.5	0.5	0	0	0	0	0.5	0.5	0	0	1	0	0	0	1	0	0	1	0									1	1	0	1	1	0	1	0
6	MT06	1	0	0.5	0.25	0.25	0.25	0.25	0	0	0	0	0	0.2	0.2	0.2	0.2	0.2	0	0	1	0	0	0.5	0.5	0	0.5	0.5	0	0	0	0.5	0.5									1	1	1	1	1	1	1	0
7	MT07	0.5	0.5	0	1	1	0	1	0	0	0	0	0	0	0	0	0.5	0.5	0	0	1	0	0	0.5	0.5	0	0.5	0.5	0	0	0.33	0.33	0.33									1	1	0	1	1	0	1	0
8	MT08	0	1	0	0.5	0	0	1	0	0	0	0	0	0.2	0.2	0.2	0.2	0.2	0	0.33	0.33	0.33	0	0.5	0.5	0	0.5	0.5	0	0	0.33	0.33	0.33									1	1	0	1	0	0	1	0
9	MT09	1	0	0.5	0.25	0	0	0.5	0	0	0	0	0	0	0.5	0.5	0	0	0	0.5	0.5	0	0	1	0	0	1	0	0	0	0.5	0.5	0									1	1	1	1	0	0	1	0
10	MT10	1	0	0	1	0	0	1	0	0	0	0	0	0.33	0.33	0.33	0	0	0	0	0.5	0.5	0	0.5	0.5	0	0.33	0.33	0.33	0	0	0.5	0.5									1	1	0	1	0	0	1	0
11	MT11	1	0	0	1	0	0	1	0	0	0	0	0	0.33	0.33	0.33	0	0	0	0	1	0	0	0	1	0	0	0.5	0.5	0	0	0.5	0.5									1	1	0	1	0	0	1	0
12	MT12	1	0	0.5	0.25	0.25	0.25	0.25	0	0	0	0	0	0	0.25	0.25	0.25	0.25	0	1	0	0	0.5	0.5	0	0	0.5	0.5	0	0	0	0.5	0.5									1	1	1	1	1	1	1	0
13	MT13	1	0	0	0	1	0	1	0	0	0	0	0	1	0	0	0	0	0	0	1	0	0	0	1	0	0	1	0	0	0	1	0									1	1	0	0	1	0	1	0
14	MT14	1	0	0	0.5	0.5	0.5	0.5	0	0	0	0	0	0.33	0.33	0.33	0	0	1	0	0	0	0	0.5	0.5	0.5	0.5	0	0	0	0	1	0									1	1	0	1	1	1	1	0
15	MT15	1	0	0	0.5	0.5	0	1	0	0	0	0	0	0.33	0.33	0.33	0	0	0	0	0.5	0.5	0	0.5	0.5	0	1	0	0	0	0	1	0									1	1	0	1	1	0	1	0
16	MT16	1	0	0	1	1	0	1	0	0	0	0	0	0	1	0	0	0	0	0	0.5	0.5	0	0	1	0	0.5	0.5	0	0	0	1	0									1	1	0	1	1	0	1	0
17	MT17	1	0	0	0.5	1	0	1	0	0	0	0	0	0	0	0	0.5	0.5	0	1	0	0	0.5	0.5	0	0	1	0	0	0	0	1	0									1	1	0	1	1	0	1	0
18	MT18	1	0	0	0.5	0.5	0	1	0	0	0	0	0	0	0.5	0.5	0	0	0	0	1	0	0	1	0	0	1	0	0	0	0	0.5	0.5									1	1	0	1	1	0	1	0
19	MT19	1	0	0	1	1	0	1	0	0	0	0	0	0	0	0	0.5	0.5	0	0	0.5	0.5	1	0	0	0	1	0	0	0	0	0	1									1	1	0	1	1	0	1	0
20	MT20	1	0	0	1	1	0	1	0	0	0	0	0	0	0.5	0.5	0	0	0	0	1	0	0	1	0	0	1	0	0	0	0	0.5	0.5									1	1	0	1	1	0	1	0
21	MT21	1	0	0	1	1	0	1	0	0	0	0	0	0.33	0.33	0.33	0	0	0	0	1	0	0	1	0	0	1	0	0	0	0	1	0									1	1	0	1	1	0	1	0
22	MT22	1	0	0	1	1	0	1	0	0	0	0	0	0.33	0.33	0.33	0	0	0	0	0.5	0.5	0.5	0.5	0	0	0.5	0.5	0	0	0	0.5	0.5									1	1	0	1	1	0	1	0
23	MT23	0	1	0	1	1	0.5	0.5	0	0	0	0	0	0	0.33	0.33	0.33	0	0	0.5	0.5	0	0	0.5	0.5	0.5	0.5	0	0	0	0	1	0									1	1	0	1	1	1	1	0
24	MT24	0	1	0	1	1	0	1	0	0	0	0	0	0	0	1	0	0	0	0	1	0	0	1	0	0	1	0	0	0	0	0	1									1	1	0	1	1	0	1	0
25	MT25	0	1	0	1	1	0	1	0	0	0	0	0	0	0	0	0	1	0	0.5	0.5	0	0	1	0	1	0	0	0	0	0	0.5	0.5									1	1	0	1	1	0	1	0
26	MT26	0	1	0	0	0	1	0	0	0	0	0	0	0	0	0	0	1	0	0	0	0	1	0	0	0	1	0	0	0	0	0	1									1	1	0	0	0	1	0	0
27	MT27	1	0	1	0	0	0	0	0	0	0	0	0	1	0	0	0	0	0	1	0	0	0	1	0	0	0	1	0	0	0	1	0									1	1	1	0	0	0	0	0
28	MT28	0	1	1	0	0	0	0	0	0	0	0	0	0.33	0.33	0.33	0	0	0	0.5	0.5	0	0	0	1	0	0.25	0.25	0.25	0.25	0	0.5	0.5									1	1	1	0	0	0	0	0
29	MT29	0	1	0	0.5	0.5	0.5	0.5	0	0	0	0	0	0.33	0.33	0.33	0	0	0	0	1	0	0.33	0.33	0.33	0	0	1	0	0	0	0.5	0.5									1	1	0	1	1	1	1	0
30	MT30	0	1	0.5	0.25	0.25	0.25	0.25	0	0	0	0	0	0.33	0.33	0.33	0	0	0	0.5	0.5	0	0.5	0.5	0	0	1	0	0	0	0	0.5	0.5									1	1	1	1	1	1	1	0
31	MT31	0	1	0	1	1	1	0	0	0	0	0	0	0	1	0	0	0	0	0	0.5	0.5	0	1	0	0	1	0	0	0	0	0	1									1	1	0	1	1	1	0	0
32	MT32	0	1	1	0	0	0	0	0	0	0	0	0.33	0.33	0.33	0	0	0	0	0	1	0	0.5	0.5	0	0	0.5	0.5	0	0	0	0.5	0.5									1	1	1	0	0	0	0	0
33	MT33	0	1	1	0	0	0	0	0	0	0	0	0	1	0	0	0	0	0	0	1	0	1	0	0	0	0	1	0	0	0	1	0									1	1	1	0	0	0	0	0
34	MT34	0	1	0	0	0	0	1	0	0	0	0	0	1	0	0	0	0	0	0	0.5	0.5	1	0	0	0	0.5	0.5	0	0	0	0.5	0.5									1	1	0	0	0	0	1	0
35	MT35	0	1	0	0	0	0	1	0	0	0	0	0	0	0	0	1	0	0	0	1	0	0	1	0	0	1	0	0	0	0	0	1									1	1	0	0	0	0	1	0
36	MT36	1	0	0	1	1	0	1	0	0	0	0	0	0	0	1	0	0	0	0	1	0	0	0	1	0	1	0	0	0	0	1	0									1	1	0	1	1	0	1	0
37	MT37	1	0	1	0	0	0	0	0	0	0	0	0	0	0	1	0	0	0	0	1	0	0	0	1	0	1	0	0	0	0	1	0									1	1	1	0	0	0	0	0
38	MT38	1	0	1	0	0	0	0	0	0	0	0	0	0	0	0	1	0	0	0	1	0	0	1	0	0	1	0	0	0	0	1	0									1	1	1	0	0	0	0	0
39	MT39	1	0	1	0	0	0	0	0	0	0	0	0	0	1	0	0	0	0	1	0	0	0	0	1	0	1	0	0	0	0	1	0									1	1	1	0	0	0	0	0
40	MT40	1	0	0	1	1	0	1	0	0	0	0	0	0	1	0	0	0	0	0	1	0	0	1	0	0	1	0	0	0	0	0	1									1	1	0	1	1	0	1	0
41	MT41	1	0	0	1	1	0	1	0	0	0	0	0	0	1	0	0	0	0	0	0	1	0	0	1	0	0	1	0	0	0	0	1									1	1	0	1	1	0	1	0
0	0	0	0	0	0	0	0	0	0	0	0	0	0	0	0	0	0	0	0	0	0	0	0	0	0	0	0	0	0	0	0	0	0									0	0	0	0	0	0	0	0
0	0	0	0	0	0	0	0	0	0	0	0	0	0	0	0	0	0	0	0	0	0	0	0	0	0	0	0	0	0	0	0	0	0									0	0	0	0	0	0	0	0
0	0	0	0	0	0	0	0	0	0	0	0	0	0	0	0	0	0	0	0	0	0	0	0	0	0	0	0	0	0	0	0	0	0									0	0	0	0	0	0	0	0
0	0	0	0	0	0	0	0	0	0	0	0	0	0	0	0	0	0	0	0	0	0	0	0	0	0	0	0	0	0	0	0	0	0									0	0	0	0	0	0	0	0
0	0	0	0	0	0	0	0	0	0	0	0	0	0	0	0	0	0	0	0	0	0	0	0	0	0	0	0	0	0	0	0	0	0									0	0	0	0	0	0	0	0
0	0	0	0	0	0	0	0	0	0	0	0	0	0	0	0	0	0	0	0	0	0	0	0	0	0	0	0	0	0	0	0	0	0									0	0	0	0	0	0	0	0
0	0	0	0	0	0	0	0	0	0	0	0	0	0	0	0	0	0	0	0	0	0	0	0	0	0	0	0	0	0	0	0	0	0									0	0	0	0	0	0	0	0
0	0	0	0	0	0	0	0	0	0	0	0	0	0	0	0	0	0	0	0	0	0	0	0	0	0	0	0	0	0	0	0	0	0									0	0	0	0	0	0	0	0
0	0	0	0	0	0	0	0	0	0	0	0	0	0	0	0	0	0	0	0	0	0	0	0	0	0	0	0	0	0	0	0	0	0									0	0	0	0	0	0	0	0
0	0	0	0	0	0	0	0	0	0	0	0	0	0	0	0	0	0	0	0	0	0	0	0	0	0	0	0	0	0	0	0	0	0									0	0	0	0	0	0	0	0
0	0	0	0	0	0	0	0	0	0	0	0	0	0	0	0	0	0	0	0	0	0	0	0	0	0	0	0	0	0	0	0	0	0									0	0	0	0	0	0	0	0
0	0	0	0	0	0	0	0	0	0	0	0	0	0	0	0	0	0	0	0	0	0	0	0	0	0	0	0	0	0	0	0	0	0									0	0	0	0	0	0	0	0
0	0	0	0	0	0	0	0	0	0	0	0	0	0	0	0	0	0	0	0	0	0	0	0	0	0	0	0	0	0	0	0	0	0									0	0	0	0	0	0	0	0
0	0	0	0	0	0	0	0	0	0	0	0	0	0	0	0	0	0	0	0	0	0	0	0	0	0	0	0	0	0	0	0	0	0									0	0	0	0	0	0	0	0
0	0	0	0	0	0	0	0	0	0	0	0	0	0	0	0	0	0	0	0	0	0	0	0	0	0	0	0	0	0	0	0	0	0									0	0	0	0	0	0	0	0
0	0	0	0	0	0	0	0	0	0	0	0	0	0	0	0	0	0	0	0	0	0	0	0	0	0	0	0	0	0	0	0	0	0									0	0	0	0	0	0	0	0
0	0	0	0	0	0	0	0	0	0	0	0	0	0	0	0	0	0	0	0	0	0	0	0	0	0	0	0	0	0	0	0	0	0									0	0	0	0	0	0	0	0
0	0	0	0	0	0	0	0	0	0	0	0	0	0	0	0	0	0	0	0	0	0	0	0	0	0	0	0	0	0	0	0	0	0									0	0	0	0	0	0	0	0
0	0	0	0	0	0	0	0	0	0	0	0	0	0	0	0	0	0	0	0	0	0	0	0	0	0	0	0	0	0	0	0	0	0									0	0	0	0	0	0	0	0
0	0	0	0	0	0	0	0	0	0	0	0	0	0	0	0	0	0	0	0	0	0	0	0	0	0	0	0	0	0	0	0	0	0									0	0	0	0	0	0	0	0
0	0	0	0	0	0	0	0	0	0	0	0	0	0	0	0	0	0	0	0	0	0	0	0	0	0	0	0	0	0	0	0	0	0									0	0	0	0	0	0	0	0
0	0	0	0	0	0	0	0	0	0	0	0	0	0	0	0	0	0	0	0	0	0	0	0	0	0	0	0	0	0	0	0	0	0									0	0	0	0	0	0	0	0
0	0	0	0	0	0	0	0	0	0	0	0	0	0	0	0	0	0	0	0	0	0	0	0	0	0	0	0	0	0	0	0	0	0									0	0	0	0	0	0	0	0
0	0	0	0	0	0	0	0	0	0	0	0	0	0	0	0	0	0	0	0	0	0	0	0	0	0	0	0	0	0	0	0	0	0									0	0	0	0	0	0	0	0
0	0	0	0	0	0	0	0	0	0	0	0	0	0	0	0	0	0	0	0	0	0	0	0	0	0	0	0	0	0	0	0	0	0									0	0	0	0	0	0	0	0
0	0	0	0	0	0	0	0	0	0	0	0	0	0	0	0	0	0	0	0	0	0	0	0	0	0	0	0	0	0	0	0	0	0									0	0	0	0	0	0	0	0
0	0	0	0	0	0	0	0	0	0	0	0	0	0	0	0	0	0	0	0	0	0	0	0	0	0	0	0	0	0	0	0	0	0									0	0	0	0	0	0	0	0
0	0	0	0	0	0	0	0	0	0	0	0	0	0	0	0	0	0	0	0	0	0	0	0	0	0	0	0	0	0	0	0	0	0									0	0	0	0	0	0	0	0
0	0	0	0	0	0	0	0	0	0	0	0	0	0	0	0	0	0	0	0	0	0	0	0	0	0	0	0	0	0	0	0	0	0									0	0	0	0	0	0	0	0
0	0	0	0	0	0	0	0	0	0	0	0	0	0	0	0	0	0	0	0	0	0	0	0	0	0	0	0	0	0	0	0	0	0									0	0	0	0	0	0	0	0
0	0	0	0	0	0	0	0	0	0	0	0	0	0	0	0	0	0	0	0	0	0	0	0	0	0	0	0	0	0	0	0	0	0									0	0	0	0	0	0	0	0
0	0	0	0	0	0	0	0	0	0	0	0	0	0	0	0	0	0	0	0	0	0	0	0	0	0	0	0	0	0	0	0	0	0									0	0	0	0	0	0	0	0
0	0	0	0	0	0	0	0	0	0	0	0	0	0	0	0	0	0	0	0	0	0	0	0	0	0	0	0	0	0	0	0	0	0									0	0	0	0	0	0	0	0
0	0	0	0	0	0	0	0	0	0	0	0	0	0	0	0	0	0	0	0	0	0	0	0	0	0	0	0	0	0	0	0	0	0									0	0	0	0	0	0	0	0
0	0	0	0	0	0	0	0	0	0	0	0	0	0	0	0	0	0	0	0	0	0	0	0	0	0	0	0	0	0	0	0	0	0									0	0	0	0	0	0	0	0
0	0	0	0	0	0	0	0	0	0	0	0	0	0	0	0	0	0	0	0	0	0	0	0	0	0	0	0	0	0	0	0	0	0									0	0	0	0	0	0	0	0
0	0	0	0	0	0	0	0	0	0	0	0	0	0	0	0	0	0	0	0	0	0	0	0	0	0	0	0	0	0	0	0	0	0									0	0	0	0	0	0	0	0
0	0	0	0	0	0	0	0	0	0	0	0	0	0	0	0	0	0	0	0	0	0	0	0	0	0	0	0	0	0	0	0	0	0									0	0	0	0	0	0	0	0
0	0	0	0	0	0	0	0	0	0	0	0	0	0	0	0	0	0	0	0	0	0	0	0	0	0	0	0	0	0	0	0	0	0									0	0	0	0	0	0	0	0
0	0	0	0	0	0	0	0	0	0	0	0	0	0	0	0	0	0	0	0	0	0	0	0	0	0	0	0	0	0	0	0	0	0									0	0	0	0	0	0	0	0
0	0	0	0	0	0	0	0	0	0	0	0	0	0	0	0	0	0	0	0	0	0	0	0	0	0	0	0	0	0	0	0	0	0									0	0	0	0	0	0	0	0
0	0	0	0	0	0	0	0	0	0	0	0	0	0	0	0	0	0	0	0	0	0	0	0	0	0	0	0	0	0	0	0	0	0									0	0	0	0	0	0	0	0
0	0	0	0	0	0	0	0	0	0	0	0	0	0	0	0	0	0	0	0	0	0	0	0	0	0	0	0	0	0	0	0	0	0									0	0	0	0	0	0	0	0
0	0	0	0	0	0	0	0	0	0	0	0	0	0	0	0	0	0	0	0	0	0	0	0	0	0	0	0	0	0	0	0	0	0									0	0	0	0	0	0	0	0
0	0	0	0	0	0	0	0	0	0	0	0	0	0	0	0	0	0	0	0	0	0	0	0	0	0	0	0	0	0	0	0	0	0									0	0	0	0	0	0	0	0
0	0	0	0	0	0	0	0	0	0	0	0	0	0	0	0	0	0	0	0	0	0	0	0	0	0	0	0	0	0	0	0	0	0									0	0	0	0	0	0	0	0
0	0	0	0	0	0	0	0	0	0	0	0	0	0	0	0	0	0	0	0	0	0	0	0	0	0	0	0	0	0	0	0	0	0									0	0	0	0	0	0	0	0
0	0	0	0	0	0	0	0	0	0	0	0	0	0	0	0	0	0	0	0	0	0	0	0	0	0	0	0	0	0	0	0	0	0									0	0	0	0	0	0	0	0
0	0	0	0	0	0	0	0	0	0	0	0	0	0	0	0	0	0	0	0	0	0	0	0	0	0	0	0	0	0	0	0	0	0									0	0	0	0	0	0	0	0
0	0	0	0	0	0	0	0	0	0	0	0	0	0	0	0	0	0	0	0	0	0	0	0	0	0	0	0	0	0	0	0	0	0									0	0	0	0	0	0	0	0
0	0	0	0	0	0	0	0	0	0	0	0	0	0	0	0	0	0	0	0	0	0	0	0	0	0	0	0	0	0	0	0	0	0									0	0	0	0	0	0	0	0
0	0	0	0	0	0	0	0	0	0	0	0	0	0	0	0	0	0	0	0	0	0	0	0	0	0	0	0	0	0	0	0	0	0									0	0	0	0	0	0	0	0
0	0	0	0	0	0	0	0	0	0	0	0	0	0	0	0	0	0	0	0	0	0	0	0	0	0	0	0	0	0	0	0	0	0									0	0	0	0	0	0	0	0
0	0	0	0	0	0	0	0	0	0	0	0	0	0	0	0	0	0	0	0	0	0	0	0	0	0	0	0	0	0	0	0	0	0									0	0	0	0	0	0	0	0
0	0	0	0	0	0	0	0	0	0	0	0	0	0	0	0	0	0	0	0	0	0	0	0	0	0	0	0	0	0	0	0	0	0									0	0	0	0	0	0	0	0
0	0	0	0	0	0	0	0	0	0	0	0	0	0	0	0	0	0	0	0	0	0	0	0	0	0	0	0	0	0	0	0	0	0									0	0	0	0	0	0	0	0
0	0	0	0	0	0	0	0	0	0	0	0	0	0	0	0	0	0	0	0	0	0	0	0	0	0	0	0	0	0	0	0	0	0									0	0	0	0	0	0	0	0
0	0	0	0	0	0	0	0	0	0	0	0	0	0	0	0	0	0	0	0	0	0	0	0	0	0	0	0	0	0	0	0	0	0									0	0	0	0	0	0	0	0
0	0	0	0	0	0	0	0	0	0	0	0	0	0	0	0	0	0	0	0	0	0	0	0	0	0	0	0	0	0	0	0	0	0									0	0	0	0	0	0	0	0
0	0	0	0	0	0	0	0	0	0	0	0	0	0	0	0	0	0	0	0	0	0	0	0	0	0	0	0	0	0	0	0	0	0									0	0	0	0	0	0	0	0
41	Total Number of Species																																								Totals	41	41	14	27	23	8	29	0
	Total Character State Score		15.5	12	21	18.75	4.25	24.75	0	0	0	0	0.53	8.9	12.98	9.65	4.68	4.15	1	7.33	25.33	5.33	6.83	18.83	15.33	2	23.58	11.58	3.58	0.25	2.16	22.66	16.16
	No. Character States Present		41	41	41	41	41	41	41	41	41	41	41	41	41	41	41	41	39	39	39	39	41	41	41	41	41	41	41	41	41	41	41								F	285
																																									M	2
	Percentage Score		37.8049	29.2683	51.2195	45.7317	10.3659	60.3659	0	0	0	0	1.29268	21.7073	31.6585	23.5366	11.4146	10.122	2.5641	18.7949	64.9487	13.6667	16.6585	45.9268	37.3902	4.87805	57.5122	28.2439	8.73171	0.609756	5.26829	55.2683	39.4146								P	287
																																									C	0.986063
[truncated: 32 more columns]
