# Supplementary material for: Messinian vegetation and climate of the intermontane Florina–Ptolemais–Servia Basin, NW Greece inferred from palaeobotanical data: how well do plant fossils reflect past environments?
Source: R Soc Open Sci. 2020 May 27;7(5):192067. doi: 10.1098/rsos.192067 (PMC7277258; doi:10.1098/rsos.192067)
Supplement: Supplementary Material [file rsos192067supp1.zip › Supplementary Material S1-S5/S5_CLAMP_Vegora/CLAMP analysis/Scoresheet 2010 all specimens Vegora.xlsx~RFa6512.TMP]

## Sheet: Guvem raw
Scorer	Locality	Latitude		Longitude		Altitude		Date Collected		Completeness			Yes =		1			Notes:
													No =		leave blank
Status
Species Number	Species / Morphotypes	Lamina		Margin Character States										Size Character States									Apex Character States				Base Character States			Length to Width Character States					Shape Character States
		Unlobed	Lobed	No Teeth	Teeth	Teeth Regular	Teeth Irregular	Teeth Close	Teeth Distant	Teeth Round	Teeth Acute	Teeth Compound	Compound<50%	Nanophyll	Leptophyll I	Leptophyll II	Microphyll I	Microphyll II	Microphyll III	Mesophyll I	Mesophyll II	Mesophyll III	Emarginate	Round	Acute	Attenuate	Cordate	Round	Acute	L:W <1:1	L:W 1-2:1	L:W 2-3:1	L:W 3-4:1	L:W >4:1	Obovate	Elliptic	Ovate
	Sassafras ferretianum		1	1																1					1				1			1			1			pl. 3 fig 6
	Sassafras ferretianum		1	1																	1				1				1				1		1			pl. 4 fig 1
	Sassafras ferretianum		1	1															1						1				1				1		1			pl. 4 fig 2
	Sassafras ferretianum		1	1													1	1						1				1				1			1			pl. 4 fig 3
	Sassafras ferretianum		1	1														1							1				1			1			1			pl. 4 fig 4
	Sassafras ferretianum		1	1															1						1				1				1		1			pl. 4 fig 5
	Laurophyllum pseudoprinceps	1		1														1							1			1			1					1		pl. 3 fig 4
	Laurophyllum sp.	1		1															1										1				1				1	pl. 3 fig 7
	Platanus leucophylla		1		1	1					1								1						1				1			1					1	pl. 5 fig 1
	Platanus leucophylla		1		1	1					1								1	1					1				1			1					1	pl. 5 fig 2
	Pterocarya paradisiaca	1			1	1		1			1									1					1				1				1			1		pl. 19 fig 6
	Pterocarya paradisiaca	1			1	1		1			1									1					1				1				1			1		pl. 19 fig 7
	Pterocarya paradisiaca	1			1	1		1			1								1							1			1				1			1		pl. 19 fig 8
	Pterocarya paradisiaca	1			1	1		1			1									1					1				1				1			1		pl. 19 fig 9
	Fagus gussonii	1		1															1						1				1		1					1		pl. 5 fig 3
	Fagus gussonii	1			1		1		1		1								1						1				1		1					1		pl. 5 fig 4
	Fagus gussonii	1			1	1			1		1									1					1			1				1					1	pl. 5 fig 5
	Fagus gussonii	1			1	1			1		1									1					1			1			1					1		pl. 5 fig 6
	Fagus gussonii	1			1	1			1		1									1					1			1			1					1		pl. 5 fig 7
	Fagus gussonii	1		1																	1								1		1					1		pl. 5 fig 8
	Fagus gussonii	1		1															1						1				1			1				1		pl. 5 fig 9
	Fagus gussonii	1			1	1			1		1								1						1			1			1						1	pl. 6 fig 1_01
	Fagus gussonii	1			1	1			1		1										1				1				1		1					1		pl. 6 fig 1_02
	Fagus gussonii	1			1	1			1		1										1				1				1		1					1		pl. 6 fig 2
	Fagus gussonii	1			1	1			1		1									1					1				1		1					1		pl. 6 fig 3
	Fagus gussonii	1		1																		1			1				1		1					1		pl. 6 fig 4
	Fagus gussonii	1		1														1							1				1		1					1		pl. 6 fig 5
	Fagus gussonii	1			1	1		1			1									1					1				1			1				1		pl. 6 fig 6
	Fagus gussonii	1		1																	1				1				1			1				1		pl. 6 fig 7
	Fagus gussonii	1			1	1			1		1										1				1			1			1						1	pl. 7 fig 1
	Fagus gussonii	1		1																1					1				1			1				1		pl. 7 fig 2
	Fagus gussonii	1		1																	1				1				1		1					1		pl. 7 fig 3
	Fagus gussonii	1		1																		1			1				1		1					1		pl. 7 fig 4
	Fagus gussonii	1			1	1		1		1												1			1				1		1					1		pl. 7 fig 5
	Quercus gigas	1			1	1		1			1										1				1						1					1		pl. 11 fig 8
	Quercus gigas		1		1	1		1			1											1							1			1			1			pl. 11 fig 9
	Quercus gigas	1			1	1		1			1											1									1					1		pl. 11 fig 10
	Quercus gigas	1			1	1		1			1											1			1						1					1		pl. 12 fig 1
	Quercus gigas	1			1	1		1			1											1			1							1				1		pl. 13 fig 1
	Quercus gigas	1			1	1		1			1										1				1			1				1					1	pl. 13 fig 2
	Quercus gigas	1			1	1		1			1											1			1				1			1				1		pl. 14 fig 3
	Quercus pseudocastanea		1		1	1			1		1									1					1			1			1				1			pl. 13 fig 3
	Quercus pseudocastanea		1		1	1			1		1								1						1			1				1				1		pl. 13 fig 4
	Quercus pseudocastanea		1		1	1			1		1								1										1		1				1			pl. 13 fig 5
	Quercus pseudocastanea		1		1	1			1		1											1			1			1			1				1			pl. 14 fig 1
	Quercus pseudocastanea		1		1	1			1		1										1								1		1				1			pl. 14 fig 2
	Quercus pseudocastanea		1		1	1			1		1											1							1		1					1		pl. 14 fig 4
	Quercus pseudocastanea		1		1		1		1		1								1					1					1			1				1		pl. 14 fig 5
	Quercus pseudocastanea		1		1	1			1		1							1								1		1				1					1	pl. 14 fig 6
	Quercus mediterranea	1			1	1			1		1								1									1			1					1		pl. 10 fig 7
	Quercus mediterranea	1			1	1			1		1									1					1			1			1				1			pl. 10 fig 9
	Quercus mediterranea	1		1															1					1				1			1					1		pl. 10 fig 10
	Quercus mediterranea	1			1		1		1		1								1						1			1			1					1		pl. 10 fig 11
	Quercus drymeja	1			1	1			1		1								1						1							1					1	pl. 10 fig 8
	Quercus drymeja	1			1	1			1		1								1						1			1				1					1	pl. 10 fig 12
	Quercus drymeja	1			1	1			1		1									1					1			1				1					1	pl. 11 fig 1
	Quercus drymeja	1			1	1			1		1							1							1			1				1				1		pl. 11 fig 2
	Quercus drymeja	1			1	1			1		1								1							1		1				1					1	pl. 11 fig 3
	Quercus drymeja	1			1	1			1		1								1						1			1				1					1	pl. 11 fig 4
	Quercus drymeja	1			1	1			1		1								1						1			1				1					1	pl. 11 fig 5
	Quercus drymeja	1			1	1			1		1							1							1			1			1					1		pl. 11 fig 6
	Quercus drymeja	1			1	1			1		1							1								1			1				1			1		pl. 11 fig 7
	Quercus drymeja	1			1	1			1		1								1						1				1				1			1		pl. 15 fig 2
	Quercus drymeja	1			1	1			1		1								1						1			1				1					1	pl. 15 fig 7
	Quercus kubinyii	1			1	1			1		1								1														1			1		pl. 16 fig 1_01
	Quercus kubinyii	1			1	1			1		1									1					1								1			1		pl. 16 fig 1_02
	Quercus kubinyii	1			1	1			1		1							1															1			1		pl. 16 fig 1_03
	Quercus kubinyii	1			1	1			1		1								1						1				1				1				1	pl. 16 fig 2
	Quercus kubinyii	1			1	1			1		1								1						1				1				1			1		pl. 16 fig 3
	Quercus kubinyii	1			1	1			1		1							1							1				1			1				1		pl. 16 fig 4
	Quercus kubinyii	1			1	1			1		1									1					1								1				1	pl. 16 fig 5
	Quercus sosnowskyi	1			1	1			1		1											1						1			1					1		pl. 8 fig 1
	Quercus sosnowskyi	1			1	1			1	1												1			1			1			1						1	pl. 8 fig 2
	Quercus sosnowskyi	1			1	1			1	1											1							1				1				1		pl. 8 fig 3
	Quercus sosnowskyi	1			1		1		1	1										1				1				1			1					1		pl. 8 fig 4
	Quercus sosnowskyi	1			1		1	1			1								1						1			1			1					1		pl. 8 fig 5
	Quercus sosnowskyi	1		1																		1		1				1				1				1		pl. 9 fig 1
	Quercus sosnowskyi	1			1		1	1			1								1						1			1				1				1		pl. 9 fig 2
	Quercus sosnowskyi	1			1	1		1			1									1					1			1				1				1		pl. 9 fig 3
	Quercus sosnowskyi	1			1		1	1			1									1					1			1			1						1	pl. 9 fig 4
	Quercus sosnowskyi	1		1																1								1				1				1		pl. 9 fig 5
	Quercus sosnowskyi	1			1	1		1			1									1					1			1				1				1		pl. 9 fig 6
	Quercus sosnowskyi	1			1		1	1			1								1						1			1				1				1		pl. 10 fig 1
	Quercus sosnowskyi	1		1																1					1			1				1				1		pl. 10 fig 2
	Quercus sosnowskyi	1			1		1		1		1								1						1		1					1				1		pl. 10 fig 4
	Quercus sosnowskyi	1			1	1		1			1								1						1			1			1						1	pl. 15 fig 8
	Quercus sosnowskyi	1			1		1		1		1								1						1			1				1					1	pl. 15 fig 9
	Quercus sp.	1			1		1	1			1							1							1				1			1				1		pl. 15 fig 3
	Alnus ducalis	1			1	1			1	1										1			1					1		1						1		pl. 18 fig 1
	Alnus ducalis	1			1		1		1		1									1			1						1		1					1		pl. 18 fig 2
	Alnus ducalis	1			1	1		1			1									1			1					1			1					1		pl. 18 fig 3
	Alnus ducalis	1			1	1		1			1		1							1			1								1					1		pl. 18 fig 4
	Alnus ducalis	1			1	1		1			1		1					1					1						1		1					1		pl. 18 fig 12
	Alnus julianiformis	1			1		1	1			1		1					1							1				1		1					1		pl. 18 fig 6
	Alnus julianiformis	1			1		1		1		1								1									1			1					1		pl. 18 fig 7
	Alnus julianiformis	1			1	1		1			1									1						1			1		1					1		pl. 18 fig 14
	Alnus gaudini	1			1	1		1			1								1						1				1		1					1		pl. 18 fig 9
	Alnus gaudini	1			1	1		1			1		1						1							1			1			1				1		pl. 18 fig 13
	Alnus cecropiifolia	1			1	1		1			1		1									1		1			1				1					1		pl. 17 fig 1
	Alnus cecropiifolia	1			1	1		1			1										1			1				1			1					1		pl. 17 fig 2
	Alnus cecropiifolia	1			1		1	1			1											1					1				1					1		pl. 17 fig 3
	Alnus cecropiifolia	1			1	1		1			1											1		1							1					1		pl. 17 fig 4
	Alnus cecropiifolia	1			1	1		1			1											1		1							1					1		pl. 17 fig 7
	Alnus adscendens	1			1		1		1		1									1					1			1			1					1		pl. 18 fig 8
	Alnus adscendens	1			1	1			1		1								1						1			1			1						1	pl. 18 fig 10
	Alnus adscendens	1			1	1		1			1		1						1						1			1			1						1	pl. 18 fig 11
	Betula pseudolumnifera	1			1	1		1			1		1								1					1	1				1						1	pl. 19 fig 1
	Betula pseudolumnifera	1			1	1		1			1		1									1			1		1				1						1	pl. 19 fig 2
	Carpinus grandis	1			1	1		1			1								1						1			1			1						1	pl. 18 fig 5
	Carpinus grandis	1			1	1		1			1		1							1					1			1			1					1		pl. 18 fig 3
	Ulmus plurinervia	1			1	1		1			1							1							1			1			1					1		pl. 20 fig 9
	Ulmus plurinervia	1			1	1		1			1							1							1			1			1					1		pl. 20 fig 12
	Ulmus plurinervia	1			1	1		1			1		1						1									1			1					1		pl. 20 fig 14
	Ulmus plurinervia	1			1	1		1			1		1							1					1			1			1					1		pl. 20 fig 15
	Zelkova zelkovifolia	1			1	1		1			1									1					1			1				1				1		pl. 20 fig 1
	Zelkova zelkovifolia	1			1	1		1			1							1							1			1			1					1		pl. 20 fig 2
	Zelkova zelkovifolia	1			1	1		1			1							1							1		1				1						1	pl. 20 fig 3
	Zelkova zelkovifolia	1			1	1		1			1							1							1			1			1						1	pl. 20 fig 4
	Zelkova zelkovifolia	1			1	1		1			1								1							1		1				1				1		pl. 20 fig 5
	Zelkova zelkovifolia	1			1	1		1			1							1							1			1			1					1		pl. 20 fig 6
	Zelkova zelkovifolia	1			1	1		1			1								1						1			1			1					1		pl. 20 fig 7
	Zelkova zelkovifolia	1			1	1		1			1								1							1		1			1						1	pl. 20 fig 8
	Zelkova zelkovifolia	1			1	1		1			1							1							1			1				1				1		pl. 20 fig 10
	Zelkova zelkovifolia	1			1	1		1			1								1							1		1				1					1	pl. 20 fig 11
	Populus populina		1		1	1		1		1			1								1				1				1		1					1		pl. 21 fig 1
	Populus populina		1		1	1		1		1									1						1			1			1					1		pl. 21 fig 2
	Populus populina		1		1	1		1		1			1							1					1				1		1					1		pl. 21 fig 3
	Populus populina		1		1	1		1			1										1				1				1	1						1		pl. 21 fig 4
	Populus populina		1		1	1		1		1									1					1					1		1					1		pl. 21 fig 5
	Populus balsamoides		1		1	1		1			1									1					1			1			1						1	pl. 22 fig 2
	Populus sp. 1		1		1	1		1			1											1						1		1						1		pl. 21 fig 6
	Populus sp. 1		1		1	1		1			1											1			1			1		1						1		pl. 22 fig 1
	Populus sp. 1		1		1	1		1			1											1		1				1		1							1	pl. 22 fig 5
	Populus sp. 2		1		1		1			1												1					1				1						1	pl. 22 fig 4
	Leguminosites sp.	1		1														1						1				1				1				1		pl. 22 fig 3
	Hedera multinervis		1	1																1					1				1		1					1		pl. 26 fig 1
	Hedera multinervis	1		1															1					1					1		1					1		pl. 26 fig 2
	Hedera multinervis	1		1															1						1				1					1		1		pl. 26 fig 4
	Hedera multinervis	1		1														1						1					1		1						1	pl. 26 fig 5
	Acer tricuspidatum		1		1		1		1		1									1					1				1			1					1	pl. 23 fig 1
	Acer tricuspidatum		1		1	1		1			1		1						1						1			1				1					1	pl. 23 fig 2
	Acer tricuspidatum		1		1		1			1								1	1						1		1					1				1		pl. 23 fig 3
	Acer tricuspidatum		1		1		1		1		1								1						1			1				1				1	1	pl. 23 fig 6
	Acer tricuspidatum		1		1		1		1		1								1						1		1					1				1		pl. 23 fig 7
	Acer pyrenaicum		1		1	1		1			1							1	1					1	1			1			1					1		pl. 23 fig 4
	Acer pyrenaicum		1		1	1		1		1									1	1				1			1				1					1	1	pl. 24 fig 1
	Acer pyrenaicum		1	1																1					1		1				1						1	pl. 24 fig 2
	Acer pyrenaicum		1		1		1		1	1									1					1	1			1			1						1	pl. 24 fig 3
	Acer pyrenaicum		1		1		1		1	1									1					1							1					1		pl. 24 fig 4
	Acer aegopodifolium		1		1	1		1		1									1						1	1		1			1						1	pl. 25 fig 2
	Acer integrilobum		1	1													1	1							1		1				1					1		pl. 25 fig 3
	Acer integrilobum		1	1													1	1							1		1					1				1		pl. 25 fig 4
	Acer integrilobum		1	1															1						1			1				1					1	pl. 25 fig 5
	Acer integrilobum		1	1															1						1							1					1	pl. 25 fig 7
	Acer pseudomonspessulanum		1	1														1							1		1					1				1		pl. 25 fig 8
	Acer subcampestre		1		1		1		1		1							1							1		1				1					1		pl. 24 fig 5
	Acer subcampestre		1		1		1		1		1							1							1	1	1				1	1					1	pl. 24 fig 6
	Acer subcampestre		1		1		1		1		1							1							1		1					1					1	pl. 24 fig 7
	Acer sp.		1		1		1		1		1										1				1			1			1						1	pl. 25 fig 1
	Dicotylophyllum sp. 1	1			1	1		1			1									1					1				1		1					1		pl. 26 fig 10
	Dicotylophyllum sp. 2	1		1																1					1				1		1					1		pl. 26 fig 3
	Dicotylophyllum sp. 3	1		1																	1				1			1			1					1		pl. 26 fig 11
	Dicotylophyllum sp. 4	1		1															1										1		1					1		pl. 26 fig 6
	Dicotylophyllum sp. 4	1		1															1					1					1		1					1		pl. 26 fig 7
	Dicotylophyllum sp. 5	1			1	1		1			1		1						1						1			1			1						1	pl. 26 fig 8
	Dicotylophyllum sp. 6	1			1	1		1			1		1						1							1			1			1					1	pl. 26 fig 12

## Sheet: Guvem taxa
Scorer	Locality	Latitude		Longitude		Altitude		Date Collected		Completeness			Yes =		1			Notes:
													No =		leave blank
Status
Species Number	Species / Morphotypes	Lamina		Margin Character States										Size Character States									Apex Character States				Base Character States			Length to Width Character States					Shape Character States
		Unlobed	Lobed	No Teeth	Teeth	Teeth Regular	Teeth Irregular	Teeth Close	Teeth Distant	Teeth Round	Teeth Acute	Teeth Compound	Compound<50%	Nanophyll	Leptophyll I	Leptophyll II	Microphyll I	Microphyll II	Microphyll III	Mesophyll I	Mesophyll II	Mesophyll III	Emarginate	Round	Acute	Attenuate	Cordate	Round	Acute	L:W <1:1	L:W 1-2:1	L:W 2-3:1	L:W 3-4:1	L:W >4:1	Obovate	Elliptic	Ovate		Code	sample Number
1	UCMP202023	1			1	1	1	1	1		1							1	1						1			1	1		1	1	1			1		Ilex miodipyrena sp. nov.	GM01	10
2	UCMP202032	1		1														1	1						1	1			1		1	1				1		cf. Ilex sp.	GM02	5
3	UCMP202030	1			1		1		1		1							1							1				1		1					1		Berberis sp. vel Ilex	GM03	2
4	UCMP202036_02	1			1		1		1		1						1								1			1	1		1					1	1	Mahonia grimmii	GM04	3
5	UCMP202040	1			1	1		1		1							1							1			1			1							1	Alnus cycladum	GM05	1
6	UCMP202041	1			1	1		1			1									1						1			1			1				1		Alnus palaeojaponica	GM06	1
7	UCMP202044	1		1	1		1	1	1		1								1	1				1				1	1		1					1		Alnus gaudini	GM07	4
8	UCMP202038	1			1	1		1			1		1					1	1		1				1		1	1			1						1	Betula sp.	GM08	3
9	UCMP202269_02 (i)	1			1	1	1		1	1	1							1	1					1	1			1	1		1				1	1		Celtis japeti	GM09	4
10	UCMP202045_01	1			1	1		1		1												1		1			1			1						1		Cercidiphyllum crenatum	GM10	1
11	UCMP202046	1		1																1				1					1				1		1			Rhododendron sp.	GM11	2
12	UCMP202048	1			1		1		1	1								1							1				1		1						1	aff. Ericaceae gen. et spec. indet. 1	GM12	1
13	UCMP202049_01	1			1		1		1	1							1								1				1		1				1			aff. Ericaceae gen. et spec. indet. 2	GM13	1
14	UCMP202050	1			1		1		1		1						1								1				1			1				1		aff. Ericaceae gen. et spec. indet. 3	GM14	1
15	UCMP202051	1		1														1	1						1			1	1			1					1	Leguminophyllum sp. 1	GM15	5
16	UCMP202047_02	1		1														1	1	1					1				1			1				1	1	Leguminophyllum sp. 2	GM16	3
17	UCMP202053	1		1															1						1				1			1				1		Leguminophyllum sp. 3	GM17	1
18	UCMP202054	1		1														1						1				1			1						1	Leguminophyllum sp. 4	GM18	1
19	UCMP202055	1		1														1						1			1				1						1	Leguminophyllum sp. 5	GM19	2
20	UCMP202056_02	1		1												1								1					1				1		1			Leguminophyllum sp. 6	GM20	1
21	UCMP202057_01	1		1														1						1				1			1					1		Leguminophyllum sp. 7	GM21	1
22	UCMP202057_02	1		1														1					1								1					1		Leguminophyllum sp. 8	GM22	1
23	UCMP202058	1		1													1	1					1					1	1		1	1			1	1		Leguminophyllum sp. 9	GM23	3
24	UCMP202062	1		1															1					1					1			1			1			Leguminophyllum sp. 10	GM24	1
25	UCMP202066_01	1		1										1	1	1								1				1			1	1					1	Leguminophyllum sp. 11	GM25	21
26	UCMP202063	1		1														1		1			1		1		1	1			1						1	Leguminophyllum sp. 12	GM26	2
27	UCMP202067	1			1	1	1		1	1	1							1	1	1	1	1			1	1		1	1		1	1	1		1	1	1	Fagus castaneifolia	GM27	25
28	UCMP202013_02	1		1	1	1	1	1	1	1	1							1	1	1		1			1	1	1	1	1		1	1	1	1	1	1	1	Q. drymeja	GM28	92
29	UCMP202076	1			1	1			1		1							1							1			1			1					1		Q. cf. kubinyii	GM29	1
30	UCMP202077	1			1	1	1		1	1	1						1	1	1					1	1	1	1	1	1		1	1			1	1		Q. mediterranea	GM30	19
31	UCMP202081	1			1	1			1		1									1					1						1					1		Q. sosnowskyi	GM31	1
32	UCMP202088	1			1	1	1		1		1							1	1						1	1		1	1			1	1			1		Q. sp	GM32	4
33	UCMP202091	1			1	1	1		1	1	1								1	1					1			1	1			1	1			1		Fagaceae gen. et spec. indet. 1	GM33	5
34	UCMP202096	1		1																1									1					1		1		Fagaceae gen. et spec. indet. 2	GM34	1
35	UCMP202097	1		1															1	1						1			1			1		1		1		Fagaceae gen. et spec. indet. 3	GM35	3
36	UCMP202037_01	1			1	1		1			1								1	1					1			1	1				1	1		1		aff_Eotrigonobalanus	GM36	3
37	UCMP202101_a	1		1	1	1		1			1						1	1							1			1			1	1					1	aff. Engelhardia sp	GM37	6
38	UCMP202102	1		1	1		1		1		1									1	1	1			1	1		1	1		1	1		1		1	1	Juglans sp.	GM38	7
39	UCMP202108	1		1															1						1	1			1		1	1	1	1		1		Daphnogene polymorpha	GM39	5
40	UCMP202089	1		1															1	1	1				1				1			1				1		Laurophyllum sp.	GM40	3
41	UCMP202049_02	1		1															1	1					1			1			1	1				1	1	Lauraceae gen. et spec. indet. 1	GM41	4
42	UCMP202107	1		1														1							1				1			1				1		Lauraceae gen. et spec. indet. 2	GM42	1
43	UCMP202109	1		1																1					1						1							Lauraceae gen. et spec. indet. 3	GM43	1
44	UCMP202114	1		1															1	1	1	1		1	1				1		1	1			1	1		Magnolia sturii	GM44	5
45	UCMP202117	1			1	1		1			1											1			1	1		1	1		1					1		Tilia sp.	GM45	5
46	UCMP202121_a	1		1	1	1	1	1	1	1	1						1	1	1	1	1	1			1			1	1		1	1	1	1		1	1	Myrica sp.	GM46	27
47	MHNH20046	1			1		1		1		1									1					1				1		1						1	aff. Oleinites halbaueri	GM47	1
48	MHNH20063_02	1			1		1		1	1										1								1			1						1	Paliurus tiliifolius	GM48	1
49	UCMP202128	1			1	1		1			1		1							1					1				1		1						1	Crataegus	GM49	1
50	UCMP202126	1			1	1		1		1								1	1						1	1			1			1				1		Prunus sp.	GM50	2
51	UCMP202131	1			1	1		1		1								1							1				1			1				1		cf. Prunus sp.	GM51	1
52	UCMP202127_01	1			1	1	1	1	1		1					1	1								1	1			1			1				1		aff. Rosa mairei	GM52	5
53	UCMP202129_01	1			1	1		1		1							1							1					1		1				1			Rosa sp.	GM53	1
54	UCMP202056_05	1			1	1	1	1	1		1		1				1	1							1			1	1		1	1	1	1	1	1		Sorbus sp.	GM54	60
55	UCMP202045_01		1		1	1	1	1	1		1		1					1	1					1	1			1	1		1	1				1		Populus populina	GM55	7
56	UCMP202146	1		1																1					1				1					1		1		Salix angusta	GM56	1
57	UCMP202147	1		1	1	1	1	1	1	1							1	1		1					1				1				1	1		1		Salix varians	GM57	7
58	UCMP202149_01	1		1															1						1				1					1		1		cf. Salix	GM58	1
59	UCMP202151_01		1	1	1		1		1	1								1	1						1		1	1			1	1				1	1	A. angustilobium	GM59	3
60	UCMP202056		1	1	1	1	1		1	1	1							1	1	1	1				1		1	1	1	1	1	1				1		A. palaeosaccharinum	GM60	17
61	UCMP202158		1		1	1		1			1		1					1	1	1	1				1	1	1	1			1	1	1				1	A. tricuspidatum	GM61	10
62	UCMP202153_01		1		1													1									1											Acer sp.	GM62	1
63	UCMP202170	1		1															1						1	1		1	1				1	1			1	Sapindus falcifolius	GM63	2
64	UCMP202170_02	1			1	1		1	1	1	1		1		1	1	1	1	1	1				1	1	1	1	1	1		1	1	1	1	1	1	1	Zelkova zelkovifolia	GM64	59
65	UCMP202042		1	1																1	1				1			1			1					1		Lobed leaf no. 1	GM65	2
66	UCMP202201		1	1	1		1		1	1										1		1			1		1				1	1				1	1	Lobed leaf no. 2	GM66	3
67	UCMP202203		1		1		1		1		1									1					1			1			1					1		Lobed leaf no. 3	GM67	1
68	UCMP202204_01		1	1																	1				1			1			1						1	Lobed leaf no. 4	GM68	1
69	UCMP202205		1	1																1	1				1			1			1					1		Lobed leaf no. 5	GM69	4
70	UCMP202074		1		1		1		1		1						1								1			1					1				1	Lobed leaf no. 6	GM70	1
71	UCMP202207_01	1		1															1						1				1		1					1		Dicotylophyllum 1	GM71	1
72	UCMP202208	1		1														1							1				1			1				1		Dicotylophyllum 2	GM72	1
73	UCMP202141_02	1		1														1							1				1			1			1			Dicotylophyllum 3	GM73	1
74	UCMP202209	1		1														1							1				1			1				1		Dicotylophyllum 4	GM74	3
75	UCMP202210	1		1																1					1				1		1						1	Dicotylophyllum 5	GM75	1
76	UCMP202211	1		1														1		1					1	1		1			1						1	Dicotylophyllum 6	GM76	3
77	UCMP202212	1		1																1									1		1				1			Dicotylophyllum 7	GM77	1
78	UCMP202213	1			1		1		1		1						1							1				1				1				1		Dicotylophyllum 8	GM78	1
79	UCMP202214	1		1															1	1				1				1	1		1					1		Dicotylophyllum 9	GM79	2
80	UCMP202215			1																	1				1						1							Dicotylophyllum 10	GM80	1
81	UCMP202216				1	1			1		1								1						1							1						Dicotylophyllum 11	GM81	1
82	UCMP202217																																					Dicotylophyllum 12	GM82	1
83	UCMP202207_02	1		1																		1			1			1			1					1		Dicotylophyllum 13	GM83	1
84	UCMP202218	1			1					1																		1			1							Dicotylophyllum 14	GM84	1
85	UCMP202219_01	1			1		1		1		1								1										1		1					1		Dicotylophyllum 15	GM85	1
86	UCMP202220	1			1	1		1			1								1						1				1		1					1		Dicotylophyllum 16	GM86	1
87	UCMP202221	1		1														1											1					1		1		Dicotylophyllum 17	GM87	1
88	UCMP202222	1		1														1											1			1						Dicotylophyllum 18	GM88	1
89	UCMP202223	1			1	1			1	1										1					1			1				1				1		Dicotylophyllum 19	GM89	1
90	UCMP202224_01	1		1																1					1			1						1		1		Dicotylophyllum 20	GM90	1
91	UCMP202225_01	1		1															1										1				1		1			Dicotylophyllum 21	GM91	1
92	UCMP202226	1		1															1										1			1				1		Dicotylophyllum 22	GM92	1
93	UCMP202227	1		1															1						1				1		1				1			Dicotylophyllum 23	GM93	1
94	UCMP202228	1		1														1								1		1				1					1	Dicotylophyllum 24	GM94	1
95	UCMP202229	1		1														1											1			1				1		Dicotylophyllum 25	GM95	1
96	MHNH20100	1			1	1			1	1							1							1				1				1				1		Dicotylophyllum 26	GM96	1
																																								522
	B202242_06_028 (i)		1	1														1							1						1						1	A. angustilobium		They are not at text and excle file but at folder.
	P20015_080 (i)		1		1		1		1	1								1							1						1						1	A. angustilobium
	P20008_009 (i)		1	1															1								1					1				1		A. integrilobium
	P20009_014 (i)		1	1													1								1			1			1						1	A. integrilobium
	P20012_0P20 (i)		1		1		1		1	1								1							1		1				1					1		A. integrilobium
	P20013_069 (i)		1		1		1		1	1								1							1			1			1					1		A. integrilobium
	P20014_017 (i)		1	1														1							1		1				1						1	A. integrilobium
	P20015_076 (i)		1	1														1										1			1						1	A. integrilobium
	P20015_078 (i)		1		1		1		1	1								1							1			1			1					1		A. integrilobium
	B202006_02_056 (i)	1			1	1		1			1						1												1		1					1		aff. Berberis
	B202311_109 (i)	1		1															1						1						1					1		aff_Berberis_Ilex
	UCMP202199	1		1													1							1					1		1					1		aff. Daphniphyllum
	B202437_075 (i)	1																	1										1		1					1		Alnus
	UCMP202045_01	1			1	1		1		1												1		1			1			1						1		Cercidiphyllum crenatum
	MNHN20063	1			1	1		1		1									1									1			1						1	Paliurus tiliifolius
	B202232_383 (i)	1		1															1						1				1				1			1		cf. Fagaceae
	B202412_228 (i)	1		1																1									1				1			1		cf. Fagaceae
	B202360_180 (i)	1		1															1							1			1					1			1	cf. Quercus neriifolia
	B202460_300 (i)	1		1															1										1					1		1		cf. Salix		*
	P20098_087 (i)	1		1														1							1				1					1			1	cf. Salix		*
	UCMP202130	1			1	1		1			1							1								1			1			1				1		cf. Sorbus
	MNHN20106	1			1	1			1	1								1							1				1					1	1			Comptonia oeningensis
	B202207_02_227 (i)	1			1	1		1			1								1							1						1						Fagaceae indet_b
	B202249_151 (i)	1			1	1			1		1									1					1						1						1	Fagaceae indet_c
	B202286_122 (i)	1			1	1			1	1										1						1						1					1	Fagaceae indet_d
	P20038_056 (i)	1		1																1					1			1				1					1	Fagaceae indet_f
	P20041_087 (i)	1			1		1		1		1								1						1				1			1				1		Fagaceae indet_g
	P20102_099 (i)	1		1																1						1							1			1		Fagaceae indet_h

## Sheet: Guvem Checklist
Number	Taxon	Situ
UCMP202023	Ilex miodipyrena sp. nov.	●
UCMP202024	Ilex miodipyrena sp. nov.	●			i= image name
UCMP202025	Ilex miodipyrena sp. nov.	●
UCMP202026_01	Ilex miodipyrena sp. nov.	●
UCMP202027_01	Ilex miodipyrena sp. nov.	●
UCMP202028	Ilex miodipyrena sp. nov.	●
UCMP202029	Ilex miodipyrena sp. nov.	●
UCMP202052_02	Ilex miodipyrena sp. nov.	●
UCMP202143_02	Ilex miodipyrena sp. nov.	●
UCMP202297	Ilex miodipyrena sp. nov.	●
UCMP202032	cf. Ilex sp.	●
UCMP202033	cf. Ilex sp.	●
UCMP202034	cf. Ilex sp.	●
UCMP202035	cf. Ilex sp.	●
B202259_316 (i)	cf. Ilex sp.	not scored	No scale
B202312_204 (i)	cf. Ilex sp.	●
B202348_313 (i)	cf. Ilex sp.	Counter part of UCMP202033
UCMP202030	Berberis sp. vel Ilex	●
UCMP202031	Berberis sp. vel Ilex	●
UCMP202036_02	Mahonia grimmii	●
UCMP202037_02	Mahonia grimmii	●
MHNH20073	Mahonia grimmii	●
UCMP202040	Alnus cycladum	●
UCMP202041	Alnus palaeojaponica	●
UCMP202044	Alnus gaudini	●
UCMP202043	Alnus gaudini	●
MNHN59 (i)	Alnus gaudini	●
UCMP20089 (i)	Alnus gaudini	●
UCMP202038	Betula sp.	●
UCMP202039 *	Betula sp.	●	In text and excel file but not in folder
P20061_050 (i) *	Betula sp.	●	In the folder and excel file but not in text
UCMP202269_02 (i)	Celtis japeti	●
P20019_059 (i)	Celtis japeti	●
MHNH20058	Celtis japeti	●
P20072_092 (i)	Celtis japeti	●
UCMP202045_01	Cercidiphyllum crenatum	●
UCMP202046	Rhododendron sp.	●
UCMP202047_01	Rhododendron sp.	●
UCMP202048	aff. Ericaceae gen. et spec. indet. 1	●
UCMP202049_01	aff. Ericaceae gen. et spec. indet. 2	●
UCMP202050	aff. Ericaceae gen. et spec. indet. 3	●
UCMP202051	Leguminophyllum sp. 1	●
UCMP202053	Leguminophyllum sp. 1	●
UCMP202060	Leguminophyllum sp. 1	●
UCMP202061	Leguminophyllum sp. 1	●
MHNH20131	Leguminophyllum sp. 1	●
UCMP202047_02	Leguminophyllum sp. 2	●
UCMP202052_01	Leguminophyllum sp. 2	●
MNHN20090	Leguminophyllum sp. 2	●
UCMP202053	Leguminophyllum sp. 3	●
UCMP202054	Leguminophyllum sp. 4	●
UCMP202055	Leguminophyllum sp. 5	●
MNHN20062	Leguminophyllum sp. 5	●
UCMP202056_02	Leguminophyllum sp. 6	●
UCMP202057_01	Leguminophyllum sp. 7	●
UCMP202057_02	Leguminophyllum sp. 8	●
B202057_02_082		not scored	In the folder and excel file but not in text
UCMP202058	Leguminophyllum sp. 9	●
UCMP202059	Leguminophyllum sp. 9	●
UCMP202064	Leguminophyllum sp. 9	●	In text and excel file but not in folder, scored from plate 15
UCMP202059_324	Leguminophyllum sp. 9	●	In the folder and excel file but not in text
UCMP202062	Leguminophyllum sp. 10	●
MHNH20078	Leguminophyllum sp. 10	not scored	In the folder and excel file ("Leguminophyllum sp.") but not in text
UCMP202066_01	Leguminophyllum sp. 11	●	this is compund leaf and 20 leaflet on leaf. All is scored clockwise direction.
UCMP202066_02	Leguminophyllum sp. 11	●
UCMP202066_03	Leguminophyllum sp. 11	●
UCMP202066_04	Leguminophyllum sp. 11	●
UCMP202066_05	Leguminophyllum sp. 11	●
UCMP202066_06	Leguminophyllum sp. 11	●
UCMP202066_07	Leguminophyllum sp. 11	●
UCMP202066_08	Leguminophyllum sp. 11	●
UCMP202066_09	Leguminophyllum sp. 11	●
UCMP202066_10	Leguminophyllum sp. 11	●
UCMP202066_11	Leguminophyllum sp. 11	●
UCMP202066_12	Leguminophyllum sp. 11	●
UCMP202066_13	Leguminophyllum sp. 11	●
UCMP202066_14	Leguminophyllum sp. 11	●
UCMP202066_15	Leguminophyllum sp. 11	●
UCMP202066_16	Leguminophyllum sp. 11	●
UCMP202066_17	Leguminophyllum sp. 11	●
UCMP202066_18	Leguminophyllum sp. 11	●
UCMP202066_19	Leguminophyllum sp. 11	●
UCMP202066_20	Leguminophyllum sp. 11	●
MHNH20126	Leguminophyllum sp. 11	●	Compund leaf but just one leaflet scored. Leaf side the first one
UCMP202063	Leguminophyllum sp. 12	●
MHNH20172	Leguminophyllum sp. 12	●
UCMP202067	Fagus castaneifolia	●
UCMP202068_01	Fagus castaneifolia	●
UCMP202069	Fagus castaneifolia	●
UCMP202236	Fagus castaneifolia	●
UCMP202249	Fagus castaneifolia	not scored	It is in folder but not at text. In excel noted as Fag. Or Betulaceae
UCMP202321_01	Fagus castaneifolia	●
UCMP202439	Fagus castaneifolia	●
UCMP202463	Fagus castaneifolia	not scored	In text and excel file but not in folder
MHNH35	Fagus castaneifolia	not scored	In text and excel file but not in folder
MHNH36	Fagus castaneifolia	●
MHNH39	Fagus castaneifolia	●
MHNH40	Fagus castaneifolia	●
MHNH41	Fagus castaneifolia	not scored	In text and excel file but not in folder
MHNH42	Fagus castaneifolia	not scored	In text and excel file but not in folder
MHNH43	Fagus castaneifolia	not scored	In text and excel file but not in folder
MHNH45	Fagus castaneifolia	●
MHNH46	Fagus castaneifolia	●
MHNH47	Fagus castaneifolia	●
MHNH50	Fagus castaneifolia	not scored	not enough material
MHNH51	Fagus castaneifolia	not scored	not enough material
MNHN57	Fagus castaneifolia	not scored	In the folder but not in text and excel file
MNHN61	Fagus castaneifolia	●
MNHN67	Fagus castaneifolia	●
MNHN71	Fagus castaneifolia	not scored	In text and excel file but not in folder
MNHN73	Fagus castaneifolia	●
MNHN75	Fagus castaneifolia	not scored	In text and excel file but not in folder
MNHN20040	Fagus castaneifolia	●
MNHN20044	Fagus castaneifolia	●
MHNH20443	Fagus castaneifolia	●
MHNH20444_a	Fagus castaneifolia	●	In text just 20444 but in folder 20444_a and b
MHNH20444_b	Fagus castaneifolia	●
MNHN20445	Fagus castaneifolia	not scored	not enough material	In text written wrong
MNHN20144	Fagus castaneifolia	not scored	In text and excel file but not in folder
MNHN20129	Fagus castaneifolia	not scored	In text and excel file but not in folder
Nonr01	Fagus castaneifolia	●
Nonr02	Fagus castaneifolia	●
Nonr03	Fagus castaneifolia	●
Nonr04	Fagus castaneifolia	●
Nonr05	Fagus castaneifolia	●
UCMP202013_02	Quercus drymeja	●	In the folder and excel file but not in text
UCMP202013_03	Quercus drymeja	not scored	not enough material	In the folder and excel file but not in text
UCMP202052_03	Quercus drymeja	●	In the folder and excel file but not in text	in Fagaceae indet foler name as B202052_04_042
UCMP202056_04	Quercus drymeja	●	In the folder and excel file but not in text
UCMP202057_03	Quercus drymeja	●	In the folder and excel file but not in text
UCMP202070	Quercus drymeja	●	it was at Q. mediterrenea folder
UCMP202071	Quercus drymeja	●
UCMP202072_a	Quercus drymeja	●	it was at Q. mediterrenea folder	It is branch and right side of it two leaf were scored
UCMP202072_b	Quercus drymeja	●	it was at Q. mediterrenea folder	It is branch and right side of it two leaf were scored
UCMP202073	Quercus drymeja	●	The text and the folder specimens are different from each other
UCMP202074_177	Quercus drymeja	●	2 different Q.drymeja numbered as same but just one in text
UCMP202074_188	Quercus drymeja	●	2 different Q.drymeja numbered as same but just one in text
UCMP202075	Quercus drymeja	●
UCMP202089_03	Quercus drymeja	●	In the folder but not in text and excel file
UCMP202153_02	Quercus drymeja	●
UCMP202178_03	Quercus drymeja	●	In the folder and excel file but not in text
UCMP202182_01	Quercus drymeja	●	In the folder and excel file but not in text
UCMP202224_01	?	not scored	In Q.drymeja folder but in text and excel file describe as Q. nerifolia but different sample´s photo
UCMP202225_03	Quercus drymeja	●	In the folder and excel file but not in text
UCMP202227_03	Quercus drymeja	●	In the folder but not in text and excel file
UCMP202238	Quercus drymeja	●
UCMP202240_01	Quercus drymeja	●
UCMP202241_01	Quercus drymeja	●
UCMP202242_02	Quercus drymeja	●
UCMP202242_05	Quercus drymeja	●	In the folder and excel file but not in text
UCMP202243	Quercus drymeja	●	In the folder and excel file but not in text
UCMP202244	Quercus drymeja	●	In the folder and excel file but not in text
UCMP202245	Quercus drymeja	●	In the folder and excel file but not in text
UCMP202251	Quercus drymeja	●
UCMP202256	Quercus drymeja	●
UCMP202261	Quercus drymeja	●
UCMP202265	Quercus drymeja	●
UCMP202275_01	Quercus drymeja	●
UCMP202278	Quercus drymeja	●
UCMP202281_01	Quercus drymeja	●
UCMP202282	Quercus drymeja	●
UCMP202290	Quercus drymeja	●	In the folder and excel file but not in text
UCMP202291	Quercus drymeja	●
UCMP202292	Quercus drymeja	●
UCMP202293_01	Quercus drymeja	●	In the folder and excel file but not in text
UCMP202294	Quercus drymeja	●
UCMP202295_01	Quercus drymeja	●
UCMP202296	Quercus drymeja	●
UCMP202298	Quercus drymeja	●
UCMP202299	Quercus drymeja	●
UCMP202303	Quercus drymeja	●
UCMP202306	Quercus drymeja	●
UCMP20313_02	Quercus drymeja	●
UCMP202316	Quercus drymeja	not scored	In the folder and excel file but not in text and also not look like Q. drymeja
UCMP202321_03	Quercus drymeja	●	In the folder and excel file but not in text
UCMP202324_01	Quercus drymeja	●	In the folder and excel file but not in text
UCMP202331_02	Quercus drymeja	not scored	no scale
UCMP202347_01	Quercus drymeja	●	In the folder and excel file but not in text
UCMP202352	Quercus drymeja	●	In the folder and excel file but not in text
UCMP202355_03	Quercus drymeja	●	In the folder and excel file but not in text
UCMP202358_01	Quercus drymeja	●	In the folder and excel file but not in text
UCMP202359	Quercus drymeja	●
UCMP202361	?	not scored	In the folder, different name in an excel file and not in text
UCMP202362	Quercus drymeja	not scored	In the text and excel file but not in folder
UCMP202365	Quercus drymeja	●
UCMP202367	?	not scored	In the text and excel file but not in folder
UCMP202368	Quercus drymeja	●
UCMP202369	Quercus drymeja	●
UCMP202370	Quercus drymeja	●
UCMP202371	Quercus drymeja	●
UCMP202372	Quercus drymeja	●
UCMP202373	Quercus drymeja	●
UCMP202374	Quercus drymeja	●	In the text and excel file but not in folder	It was at Quercus sp. Folder
UCMP202375	Quercus drymeja	●
UCMP202417_01	Quercus drymeja	●	In the folder and excel file but not in text
UCMP202418	Quercus drymeja	●	In the folder and excel file but not in text
UCMP202420	Quercus drymeja	●	In the folder and excel file but not in text
UCMP202421_04	Quercus drymeja	●	In the folder and excel file but not in text
UCMP202438	Quercus drymeja	●	In the folder and excel file but not in text
UCMP202441	Quercus drymeja	●	In the folder and excel file but not in text
UCMP202442	Quercus drymeja	●	In the folder and excel file but not in text
UCMP202444	Quercus drymeja	●	In the folder and excel file but not in text
UCMP202445	Quercus drymeja	●	In the folder and excel file but not in text
UCMP202447	Quercus drymeja	●	In the folder and excel file but not in text
UCMP202449	Quercus drymeja	●
UCMP202450	Quercus drymeja	●
UCMP202451	Quercus drymeja	●
UCMP202452	Quercus drymeja	●
UCMP202454	Quercus drymeja	●
UCMP202456	?	not scored	In the text and excel file but it is Smilax
UCMP202458	Quercus drymeja	●
UCMP202464	Quercus drymeja	not scored	In the text and excel file but not in folder
UCMP202466	Quercus drymeja	●
Nonr01	Quercus drymeja	●
MHNH20001	Quercus drymeja	●
MHNH20038_01	?	not scored	In the folder but not in text and excel file
MHNH20045	?	not scored	It was in wrong folder right is : aff_Eotrigonobalanus
MHNH20047	?	not scored	It was in wrong folder right is : Fagaceae gen. et spec. indet. 3
MHNH20050	Quercus drymeja	●
MHNH20052	Quercus drymeja	●
MHNH20067			In the text but not in folder and excel file. And it is Q. mediterraneae, scored under tjis.
MHNH20068	?	not scored	It was in wrong folder right is : Q. mediterranea
MHNH20094	Quercus drymeja	●
MHNH20098_03	Quercus drymeja	●
MHNH20102_01	Quercus drymeja	●
MHNH20103	Quercus drymeja	●
MHNH20111	?	not scored	In the text and excel file but not in folder
MHNH20125	Quercus drymeja	●
MHNH20132	Quercus drymeja	●
MHNH20136	?	not scored	In the text and excel file but not in folder
MHNH20137	?	not scored	In the text and excel file but not in folder
MHNH20138	?	not scored	In the text and excel file but not in folder
MHNH20139	?	not scored	In the text and excel file but not in folder
MHNH20140	?	not scored	In the text and excel file but not in folder
MHNH20146	?	not scored	In the text and excel file but not in folder
MHNH20149	?	not scored	In the text and excel file but not in folder
MHNH20159_02	Quercus drymeja	●
MHNH20161	?	not scored	In the text and excel file but not in folder
MHNH20165_02	Quercus drymeja	●
MHNH20167	?	not scored	In the text and excel file but not in folder
MHNH20173_01	Quercus drymeja	●
MHNH20178	?	not scored	In the text and excel file but not in folder
MHNH20182	?	not scored	In the text and excel file but not in folder
MHNH20183	?	not scored	In the text and excel file but not in folder
MHNH20187	?	not scored	In the text and excel file but not in folder
MHNH20198	?	not scored	In the text and excel file but not in folder
MHNH20202	?	not scored	In the text and excel file but not in folder
MHNH20242_01	?	not scored	In the text and excel file but not in folder
MHNH20253_02	?	not scored	In the text and excel file but not in folder
MHNH20275_02	?	not scored	In the text and excel file but not in folder
MHNH20284	?	not scored	In the text and excel file but not in folder
MHNH20285_01	?	not scored	In the text and excel file but not in folder
MHNH20286	?	not scored	In the text and excel file but not in folder
MHNH20287	?	not scored	In the text and excel file but not in folder
MHNH20290	?	not scored	In the text and excel file but not in folder
MHNH20335	?	not scored	In the text and excel file but not in folder
MHNH20435	?	not scored	In the text and excel file but not in folder
MHNH20438	?	not scored	In the text and excel file but not in folder
Nonr01	?	not scored	In the text and excel file but not in folder
UCMP202076	Quercus cf. kubinyii	●
UCMP202077	Quercus mediterranea	●
UCMP202078	Quercus mediterranea	●	In the text and excel file but not in folder, scored from fig.
UCMP202079	Quercus mediterranea	●	In the text and excel file but not in folder, scored from fig.
UCMP202080	Quercus mediterranea	●
UCMP202252	Quercus mediterranea	●
UCMP202305	Quercus mediterranea	●
UCMP202349	Quercus mediterranea	●
UCMP202358_02	Quercus mediterranea	●
UCMP202363_02	Quercus mediterranea	●
UCMP202366	Quercus mediterranea	●
UCMP202417_02	Quercus mediterranea	●
UCMP202447_02	Quercus mediterranea	●	Just one of is in the folder	It was written wrong in the text
UCMP202447_03	Quercus mediterranea
UCMP202457	Quercus mediterranea	●	In the folder and excel file but not in text
MHNH20051	Quercus mediterranea	●
MHNH20059	Quercus mediterranea	●
MHNH20067	Quercus mediterranea	●
MHNH20068	Quercus mediterranea	●
MHNH20071	Quercus mediterranea	●
MHNH20109	Quercus mediterranea	●
MHNH20188	Quercus mediterranea	not scored	In the text and excel file but not in folder
MHNH20195	Quercus mediterranea	not scored	In the text and excel file but not in folder
MHNH20223	Quercus mediterranea	not scored	In the text and excel file but not in folder
MHNH20236	Quercus mediterranea	not scored	In the text and excel file but not in folder
MHNH20239	Quercus mediterranea	not scored	In the text and excel file but not in folder
MHNH20240	Quercus mediterranea	not scored	In the text and excel file but not in folder
MHNH20289	Quercus mediterranea	not scored	In the text and excel file but not in folder
MHNH69b	Quercus mediterranea	not scored	In the text and excel file but not in folder
UCMP202081	Quercus sosnowskyi	●
UCMP202088	Quercus sp.	●
UCMP202089_01	Quercus sp.	●
UCMP202090	Quercus sp.	●
MHNH20105	Quercus sp.	●
UCMP202091	Fagaceae gen. et spec. indet. 1	●	Fagaceae_indet1
UCMP202092	Fagaceae gen. et spec. indet. 1	●	Fagaceae_indet1
UCMP202093	Fagaceae gen. et spec. indet. 1	●	Fagaceae_indet1
UCMP202094_01	Fagaceae gen. et spec. indet. 1	●	Fagaceae_indet1
UCMP202095_01	Fagaceae gen. et spec. indet. 1	●	Fagaceae_indet1
UCMP202096	Fagaceae gen. et spec. indet. 2	●	Fagaceae_indet2
UCMP202097	Fagaceae gen. et spec. indet. 3	●	Fagaceae_indet3
UCMP202098	Fagaceae gen. et spec. indet. 3	●	Fagaceae_indet3
UCMP202099_01	Fagaceae gen. et spec. indet. 3	●	Fagaceae_indet3
MHNH20038_01	?	not scored	different from the first three			they have tooth margin
MHNH20047	?	not scored	different from the first three
UCMP202037_01	aff_Eotrigonobalanus	●
UCMP202100	aff_Eotrigonobalanus	●
MHNH20045	aff_Eotrigonobalanus	●
UCMP202101	aff. Engelhardia sp	●	Folder name: Engelhardioideae	Scored all 6 leaflet leaf clockwise direction
UCMP202102	Juglans sp.	●
UCMP202103	Juglans sp.	●
MHNH20032	Juglans sp.	●
MHNH20035	Juglans sp.	●
MHNH20036	Juglans sp.	●
MHNH20037	Juglans sp.	●
MHNH20110	Juglans sp.	●
UCMP202108	Daphnogene polymorpha	●
UCMP202111	Daphnogene polymorpha	●
UCMP202112	Daphnogene polymorpha	●
UCMP202113	Daphnogene polymorpha	●
MHNH20054	Daphnogene polymorpha	●
UCMP202089	Laurophyllum sp.	●
UCMP202110	Laurophyllum sp.	●
MNHN20033	Laurophyllum sp.	●	It has counter part so named "a" & "b"
UCMP202049_02	Lauraceae gen. et spec. indet. 1	●
UCMP202104	Lauraceae gen. et spec. indet. 1	●
UCMP202105	Lauraceae gen. et spec. indet. 1	●
UCMP202106	Lauraceae gen. et spec. indet. 1	●
UCMP202107	Lauraceae gen. et spec. indet. 2	●
UCMP202109	Lauraceae gen. et spec. indet. 3	●
UCMP202114	Magnolia sturii	●
UCMP202115	Magnolia sturii	●
UCMP202273	Magnolia sturii	not scored	not enough material
UCMP202408	Magnolia sturii	not scored	In the text and excel file but not in folder
MHNH20029	Magnolia sturii	●
MHNH20031	Magnolia sturii	●
MHNH20093	Magnolia sturii	not scored	In the text and excel file but not in folder
MHNH20097	Magnolia sturii	●
UCMP202117	Tilia sp.	●
UCMP202240_02	Tilia sp.	●	In the folder and excel file but not in text
UCMP202414	Tilia sp.	●
MHNH20024	Tilia sp.	●
MHNH20025	Tilia sp.	●
MHNH20285_02	Tilia sp.	not scored	In the text and excel file but not in folder
MHNH20120	Tilia sp.	not scored	In the text and excel file but not in folder
UCMP202007_02	Myrica sp.	not scored	In the folder and excel file but not in text	not enough for scoring
UCMP202017	Myrica sp.	not scored	In the folder and excel file but not in text	not enough for scoring
UCMP202121_a	Myrica sp.	●	four leaf scored on twig, start at left corner to clockwise direct.
UCMP202121_b	Myrica sp.	●
UCMP202121_c	Myrica sp.	●
UCMP202121_d	Myrica sp.	●
UCMP202122	Myrica sp.	●
UCMP202123	Myrica sp.	●
UCMP202124	Myrica sp.	●	It was a twig and just left first was scored
UCMP202125	Myrica sp.	●
UCMP202176_02	Myrica sp.	●	In the folder and excel file but not in text
UCMP202176_03	Myrica sp.	not scored	In the folder and excel file but not in text	not enough for scoring
UCMP202258_a	Myrica sp.	●
UCMP202258_b	Myrica sp.	●
UCMP202263_01	Myrica sp.	●
UCMP202283_02	Myrica sp.	●
UCMP202353_01	Myrica sp.	●	In the folder and excel file but not in text
UCMP202354_01	Myrica sp.	●	In the folder and excel file but not in text
UCMP202355_01	Myrica sp.	●
UCMP202357	Myrica sp.	●	In the folder and excel file but not in text
UCMP202363_01	Myrica sp.	●
UCMP202421_01	Myrica sp.	●
MHNH145	Myrica sp.	not scored	In the text and excel file but not in folder
MHNH146	Myrica sp.	not scored	In the text and excel file but not in folder
MHNH176	Myrica sp.	not scored	In the text and excel file but not in folder
MHNH20000_01	Myrica sp.	●	Many leafs on sample, scored all clockwise direction and start with right corner smallest one
MHNH20000_02	Myrica sp.	●
MHNH20000_03	Myrica sp.	●
MHNH20000_04	Myrica sp.	●
MHNH20000_05	Myrica sp.	●
MHNH20000_06	Myrica sp.	●
MHNH20074	Myrica sp.	not scored	In the text and excel file but not in folder
MHNH20076	Myrica sp.	not scored	In the text and excel file but not in folder
MHNH20077	Myrica sp.	not scored	In the text and excel file but not in folder
MHNH20080	Myrica sp.	not scored	In the text and excel file but not in folder
MHNH20081	Myrica sp.	not scored	In the text and excel file but not in folder
MHNH20082	Myrica sp.	not scored	In the text and excel file but not in folder
MHNH20088	Myrica sp.	not scored	In the text and excel file but not in folder
MHNH20107_01	Myrica sp.	●
MHNH20275_01	Myrica sp.	not scored	In the text and excel file but not in folder
MHNH20278a & b	Myrica sp.	not scored	In the text and excel file but not in folder
MHNH20279_01	Myrica sp.	not scored	In the text and excel file but not in folder
MHNH20283_01	Myrica sp.	not scored	In the text and excel file but not in folder
MHNH20046	aff. Oleinites halbaueri	●
MHNH20063_02	Paliurus tiliifolius	●
UCMP202128	Crataegus	●
UCMP202126	Prunus sp.	●
UCMP202131	Prunus sp.	●
MHNH20060	Prunus sp.	●
UCMP202127_01	aff. Rosa mairei	●	It is pinnate compound leaf. % leaflets on it and start with up side left corner to clockwise direction.
UCMP202127_02	aff. Rosa mairei	●
UCMP202127_03	aff. Rosa mairei	●		Terminal leaflet
UCMP202127_04	aff. Rosa mairei	●
UCMP202127_05	aff. Rosa mairei	●
UCMP202129_01	Rosa sp.	●
UCMP202056_05	Sorbus sp.	●
UCMP202130	Sorbus sp.	●	In the text and excel file but not in folder	Scored from the Pl. 27 Fig. 9
UCMP202123_01	Sorbus sp.	●	There is a big problem. Maybe it is number written wrong. Because that number not in text and excell but in folder. But in text and excel 202132 is located and it is not in folder.	10 leaflets on leaf and all of them scored. Started with up and left corner to clockwise direction.
UCMP202123_02	Sorbus sp.	●
UCMP202123_03	Sorbus sp.	●
UCMP202123_04	Sorbus sp.	●
UCMP202123_05	Sorbus sp.	●
UCMP202123_06	Sorbus sp.	●
UCMP202123_07	Sorbus sp.	●
UCMP202123_08	Sorbus sp.	●
UCMP202123_09	Sorbus sp.	●
UCMP202123_10	Sorbus sp.	●
UCMP202133_01	Sorbus sp.	●	8 leaflets on leaf and all of them scored. Started with right up and to clockwise direction.
UCMP202133_02	Sorbus sp.	●
UCMP202133_03	Sorbus sp.	●
UCMP202133_04	Sorbus sp.	●
UCMP202133_05	Sorbus sp.	●
UCMP202133_06	Sorbus sp.	●
UCMP202133_07	Sorbus sp.	●
UCMP202133_08	Sorbus sp.	●
UCMP202134	Sorbus sp.	●	In the text and excel file but not in folder	In Pl. 28 fig. 5	Scored from fig.
UCMP202135	Sorbus sp.	●
UCMP202136	Sorbus sp.	●
UCMP202137	Sorbus sp.	●	In the text and excel file but not in folder	In Pl. 28 fig. 8	Scored from fig.
UCMP202138_01	Sorbus sp.	not scored	Problematic sample. It has same with 202336, so the other is taken for scoring. The other maybe will delete.	In the text and excel file but not in folder different number
UCMP202151_02	Sorbus sp.	●	In the folder and excel file but not in text
UCMP202178_02	Sorbus sp.	●
UCMP202225_04	Sorbus sp.	●	In the folder and excel file but not in text
UCMP202231_02	Sorbus sp.	●	In the folder and excel file but not in text
UCMP202242_03	Sorbus sp.	●	In the folder and excel file but not in text
UCMP202257_02	Sorbus sp.	●
UCMP202275_03	Sorbus sp.	●	In the folder and excel file but not in text
UCMP202310	Sorbus sp.	●	In the folder and excel file but not in text
UCMP202335	Sorbus sp.	●
UCMP202336	Sorbus sp.	●	This sample numbered 202138_01 in text at plate 28
UCMP202337	Sorbus sp.	●
UCMP202338	Sorbus sp.	●
UCMP202339	Sorbus sp.	●
UCMP202340	Sorbus sp.	●
UCMP202341	Sorbus sp.	●
UCMP202406	Sorbus sp.	●
UCMP202407_01	Sorbus sp.	●	It is compund leaf and just downpart top three scored. Start at left 2nd to 4th
UCMP202407_02	Sorbus sp.	●
UCMP202407_03	Sorbus sp.	●
UCMP202435_02	Sorbus sp.	●	In the folder and excel file but not in text
MHNH20099_02	Sorbus sp.	●	In the folder and excel file but not in text	Normally the number used for Q. drymeja but behind it well preserved Sorbus there
MHNH20115b_01a	Sorbus sp.	●	Compund leaf. 4 leaflet scored up to down (terminal leaflet at down)
MHNH20115b_01b	Sorbus sp.	●
MHNH20115b_01c	Sorbus sp.	●
MHNH20115b_01d	Sorbus sp.	●
MHNH20115b_02a	Sorbus sp.	●	Compund leaf. All 6 leaflet scored' start up left corner to clokwise direction (left down corner)
MHNH20115b_02b	Sorbus sp.	●
MHNH20115b_02c	Sorbus sp.	●
MHNH20115b_02d	Sorbus sp.	●
MHNH20115b_02e	Sorbus sp.	●
MHNH20115b_02f	Sorbus sp.	●
MHNH20116	Sorbus sp.	●
MHNH20122_01	Sorbus sp.	●	Compund leaf. All 3 leaflet scored, start up left to right (terminal leaflet at top)
MHNH20122_02	Sorbus sp.	●
MHNH20122_03	Sorbus sp.	●
MHNH20283_02	Sorbus sp.	not scored	In the text and excel file but not in folder
UCMP202045_01	Populus populina	●
UCMP202144	Populus populina	●
UCMP202145	Populus populina	●
UCMP202149_01	Populus populina	not scored	not enough material
MHNH20020	Populus populina	●
MHNH20022	Populus populina	●
MHNH20023	Populus populina	not scored	In the text and excel file but not in folder
MHNH20088b	Populus populina	●
MHNH20191b	Populus populina	●
UCMP202146	Salix angusta	●
UCMP202147	Salix varians	●
UCMP201148_01	Salix varians	not scored	not enough material
UCMP202347_01	Salix varians	●	It is in folder as "S. varians" but in excel "Q. drymeja" and not in text ? Scored as S. varians
MHNH20121_01	Salix varians	●	In the text and excel file but not in folder. It is at folder cf. Salix moved to back	5 leaf scored on sample
MHNH20121_02	Salix varians	●
MHNH20121_03	Salix varians	●
MHNH20121_04	Salix varians	●
MHNH20121_05	Salix varians	●
UCMP202149_01	cf. Salix	●
UCMP202149	cf. Salix	●
UCMP202460	cf. Salix	●	they are in cf. Salix folder but nut in text, so they did not join to cf. Salix measurent, decide later
MHNH20098_02	cf. Salix	●
UCMP202151_01	Acer angustilobium	●
UCMP202152	Acer angustilobium	●
MHNH20011	Acer angustilobium	●
UCMP202056	Acer palaeosaccharinum	●
UCMP202131_02	Acer palaeosaccharinum	●
UCMP202154	Acer palaeosaccharinum	●
UCMP202155	Acer palaeosaccharinum	●
UCMP202156	Acer palaeosaccharinum	●
UCMP202157	Acer palaeosaccharinum	●
UCMP202225_02	Acer palaeosaccharinum	●
UCMP202230_01	Acer palaeosaccharinum	●
UCMP202233	Acer palaeosaccharinum	●
UCMP202235	Acer palaeosaccharinum	●	In the folder and excel file but not in text
UCMP202269_01	Acer palaeosaccharinum	●
UCMP202328	Acer palaeosaccharinum	●
UCMP202329	Acer palaeosaccharinum	●
UCMP202331_01	Acer palaeosaccharinum	●
MHNH20006	Acer palaeosaccharinum	●
MHNH20010	Acer palaeosaccharinum	●
MHNH20027	Acer palaeosaccharinum	●
MHNH20041_02	Acer palaeosaccharinum	not scored	In the text and excel file but not in folder
MHNH20081	Acer palaeosaccharinum	not scored
MHNH20082	Acer palaeosaccharinum	not scored
MHNH20083	Acer palaeosaccharinum	not scored
UCMP202158	Acer tricuspidatum	●
UCMP202159	Acer tricuspidatum	●
UCMP202160	Acer tricuspidatum	●
UCMP202231_01	Acer tricuspidatum	●
UCMP202277	Acer tricuspidatum	●
UCMP202315	Acer tricuspidatum	●	Two times numbered. Also under A.paleosaccharinum
UCMP202330	Acer tricuspidatum	x	not enough material
UCMP202332_02	Acer tricuspidatum	x	not enough material
MHNH20002	Acer tricuspidatum	●
MHNH20005	Acer tricuspidatum	●
MHNH20013_01	Acer tricuspidatum	●
MHNH20038_02	Acer tricuspidatum	●
MHNH20080	Acer tricuspidatum	not scored	In the text and excel file but not in folder
MHNH20084	Acer tricuspidatum	not scored
MHNH20085	Acer tricuspidatum	not scored
MHNH20087	Acer tricuspidatum	not scored
UCMP202153_01	Acer sp.	●
UCMP202170	Sapindus falcifolius	●
MHNH20098_01	Sapindus falcifolius	not scored	In the text and excel file but not in folder
MHNH20099	Sapindus falcifolius	●
MHNH20293	Sapindus falcifolius	not scored	In the text and excel file but not in folder
UCMP202011_03	Zelkova zelkovifolia	not scored	In the folder and excel file but not in text	It is counter part of 202184
UCMP202012_02	Zelkova zelkovifolia	not scored	In the folder and excel file but not in text
UCMP202170_02	Zelkova zelkovifolia	●
UCMP202174_03	Zelkova zelkovifolia	●
UCMP202177	Zelkova zelkovifolia	●
UCMP202178_01	Zelkova zelkovifolia	●
UCMP202179	Zelkova zelkovifolia	●
UCMP202180	Zelkova zelkovifolia	●
UCMP202181	Zelkova zelkovifolia		In the text and excel file but not in folder
UCMP202182_02	Zelkova zelkovifolia	●
UCMP202182_03	Zelkova zelkovifolia	not scored	In the text and excel file but not in folder
UCMP202184_01	Zelkova zelkovifolia	●	It is branch and 5 leafs on it. From down to up first 3 leaf scored from this and 4&5 is scored from 202011 (counterpart of this sampla)
UCMP202184_02	Zelkova zelkovifolia	●
UCMP202184_03	Zelkova zelkovifolia	●
UCMP202184_04	Zelkova zelkovifolia	●
UCMP202184_05	Zelkova zelkovifolia	●
UCMP202185_01	Zelkova zelkovifolia	●	This branc has 7 leafs.
UCMP202185_02	Zelkova zelkovifolia	●
UCMP202185_03	Zelkova zelkovifolia	●
UCMP202185_04	Zelkova zelkovifolia	●
UCMP202185_05	Zelkova zelkovifolia	●
UCMP202185_06	Zelkova zelkovifolia	●
UCMP202185_07	Zelkova zelkovifolia	●
UCMP202186_01	Zelkova zelkovifolia	●	This branc has 4 leafs.
UCMP202186_02	Zelkova zelkovifolia	●
UCMP202186_03	Zelkova zelkovifolia	●
UCMP202186_04	Zelkova zelkovifolia	●
ucmp202240_03	Zelkova zelkovifolia	not scored	not enough material
UCMP202242_01	Zelkova zelkovifolia	●
UCMP202262	Zelkova zelkovifolia	●
UCMP202281_?	Zelkova zelkovifolia	●	2 same number sample. It has to be fix
UCMP202281_05	Zelkova zelkovifolia	●	In the folder and excel file but not in text
UCMP202288	Zelkova zelkovifolia	not scored	not enough material
UCMP202295_03	Zelkova zelkovifolia	not scored	not enough material	In the folder and excel file but not in text
UCMP202333	Zelkova zelkovifolia	●
UCMP202342	Zelkova zelkovifolia	●
UCMP202343	Zelkova zelkovifolia	●
UCMP202344	Zelkova zelkovifolia	●
UCMP202345	Zelkova zelkovifolia	●
UCMP202348_01	Zelkova zelkovifolia	●	Original number of sample is UCMP202347 but number maybe wrong, because in excel file no Zelkova as this number but 202348_01 is there butthis no image too.
UCMP202376	Zelkova zelkovifolia	●
UCMP202421_02	Zelkova zelkovifolia	●	In the folder and excel file but not in text
UCMP202423_02	Zelkova zelkovifolia	not scored	In the folder and excel file but not in text	not enough for scoring
UCMP202428	Zelkova zelkovifolia	not scored	In the text and excel file but not in folder
UCMP202429	Zelkova zelkovifolia	●
UCMP202430	Zelkova zelkovifolia	●
UCMP202431_01	Zelkova zelkovifolia	●	This branc has 6 leafs.
UCMP202431_02	Zelkova zelkovifolia	●
UCMP202431_03	Zelkova zelkovifolia	●
UCMP202431_04	Zelkova zelkovifolia	●
UCMP202431_05	Zelkova zelkovifolia	●
UCMP202431_06	Zelkova zelkovifolia	●
UCMP202432	Zelkova zelkovifolia	not scored	not enough material
UCMP202433	Zelkova zelkovifolia	●
UCMP202434	Zelkova zelkovifolia	●
UCMP202435_01	Zelkova zelkovifolia	●
UCMP202436_01	Zelkova zelkovifolia	not scored	In the text and excel file but not in folder
UCMP202447_04	Zelkova zelkovifolia	●	In the folder and excel file but not in text
UCMP202453	Zelkova zelkovifolia	●
UCMP202516	Zelkova zelkovifolia	not scored	It is counter part of 202517, so other part was scored
UCMP202517	Zelkova zelkovifolia	●
MHNH20026	Zelkova zelkovifolia	not scored	In the folder and excel file but not in text	The number is used for other leaf on sample
MHNH20027	Zelkova zelkovifolia	not scored	In the folder and excel file but not in text	The number is used for other leaf on sample
MHNH20043	Zelkova zelkovifolia	●
MHNH20049	Zelkova zelkovifolia	●
MHNH20069	Zelkova zelkovifolia	●
MHNH20070	Zelkova zelkovifolia	●
MHNH20118	Zelkova zelkovifolia	●
MHNH20208_01	Zelkova zelkovifolia	●
MHNH20262_01	Zelkova zelkovifolia	●	This branc has 3 leafs. But 2 of them scored. Terminal and the rigth one
MHNH20262_02	Zelkova zelkovifolia	●
MHNH20439	Zelkova zelkovifolia	●
MHNH20441	Zelkova zelkovifolia	●
MHNH20251	Zelkova zelkovifolia	not scored	In the text and excel file but not in folder
MHNH20254	Zelkova zelkovifolia	not scored	In the text and excel file but not in folder
MHNH20267	Zelkova zelkovifolia	not scored	In the text and excel file but not in folder
MHNH20269	Zelkova zelkovifolia	not scored	In the text and excel file but not in folder
MHNH20253_01	Zelkova zelkovifolia	not scored	In the text and excel file but not in folder
UCMP202042	Lobed leaf no. 1	●
UCMP202200	Lobed leaf no. 1	●
UCMP202201	Lobed leaf no. 2	●
UCMP202202	Lobed leaf no. 2	●
MHNH20007	Lobed leaf no. 2	●
MHNH20095a	Lobed leaf no. 2	not scored	In the text and excel file but not in folder
MHNH20095b	Lobed leaf no. 2	not scored	In the text and excel file but not in folder
UCMP202203	Lobed leaf no. 3	●
UCMP202204_01	Lobed leaf no. 4	●
UCMP202205	Lobed leaf no. 5	●
UCMP202206	Lobed leaf no. 5	●
MHNH20016	Lobed leaf no. 5	●
MHNH20017	Lobed leaf no. 5	●
UCMP202074	Lobed leaf no. 6	●
UCMP202207_01	Dicotylophyllum 1	●
UCMP202208	Dicotylophyllum 2	●
UCMP202141_02	Dicotylophyllum 3	●
UCMP202209	Dicotylophyllum 4	●
MHNH20056	Dicotylophyllum 4	●
MHNH20092	Dicotylophyllum 4	●
UCMP202210	Dicotylophyllum 5	●
UCMP202211	Dicotylophyllum 6	●
MHNH20026	Dicotylophyllum 6	●
MHNH20065	Dicotylophyllum 6	●	In the folder and excel file but not in text
UCMP202212	Dicotylophyllum 7	●
UCMP202213	Dicotylophyllum 8	●
UCMP202214	Dicotylophyllum 9	●	It is on plate but not in folder. Scored from plate
MHNH20091	Dicotylophyllum 9	●	It was described wrong nubmer at plate info.
UCMP202215	Dicotylophyllum 10	●
UCMP202216	Dicotylophyllum 11	●
UCMP202217	Dicotylophyllum 12	not scored	Becausu it was scored as UCMP202312
UCMP202207_02	Dicotylophyllum 13	●
UCMP202218	Dicotylophyllum 14	●
UCMP202219_01	Dicotylophyllum 15	●
UCMP202220	Dicotylophyllum 16	●
UCMP202221	Dicotylophyllum 17	●
UCMP202222	Dicotylophyllum 18	●
UCMP202223	Dicotylophyllum 19	●
UCMP202224_01	Dicotylophyllum 20	●
UCMP202225_01	Dicotylophyllum 21	●
UCMP202226	Dicotylophyllum 22	●
UCMP202227	Dicotylophyllum 23	●
UCMP202228	Dicotylophyllum 24	●
UCMP202229	Dicotylophyllum 25	●
MHNH20100	Dicotylophyllum 26	●
