# Supplementary material for: Messinian vegetation and climate of the intermontane Florina–Ptolemais–Servia Basin, NW Greece inferred from palaeobotanical data: how well do plant fossils reflect past environments?
Source: R Soc Open Sci. 2020 May 27;7(5):192067. doi: 10.1098/rsos.192067 (PMC7277258; doi:10.1098/rsos.192067)
Supplement: Supplementary Material [file rsos192067supp1.zip › Supplementary Material S1-S5/S5_CLAMP_Vegora/CLAMP analysis/Vegora.csv~RFa65ed.TMP]

Sample;Lobed;No Teeth;Regular teeth;Close teeth;Round teeth;Acute teeth;Compound teeth;Nanophyll;Leptophyll 1;Leptophyll 2;Microphyll 1;Microphyll 2;Microphyll 3;Mesophyll 1;Mesophyll 2;Mesophyll 3;Emarginate apex;Round apex;Acute apex;Attenuate apex;Cordate base;Round base;Acute base;L:W <1:1;L:W 1-2:1;L:W 2-3:1;L:W 3-4:1;L:W >4:1;Obovate;Elliptic;Ovate
Guvem;11.82795699;53.72340426;25.53191489;17.0212766;16.75531915;29.5212766;0;0.35106383;0.531914894;2.127659574;11.61702128;27.19148936;24.08510638;23.37234043;5.914893617;4.765957447;3.571428571;19.23809524;66.85714286;11.5;9.244444444;35.35555556;55.35555556;2.478723404;45.55319149;33.13829787;9.914893617;8.861702128;14.03370787;59.53932584;26.39325843
