# Supplementary material for: Messinian vegetation and climate of the intermontane Florina–Ptolemais–Servia Basin, NW Greece inferred from palaeobotanical data: how well do plant fossils reflect past environments?
Source: R Soc Open Sci. 2020 May 27;7(5):192067. doi: 10.1098/rsos.192067 (PMC7277258; doi:10.1098/rsos.192067)
Supplement: Supplementary Material [file rsos192067supp1.zip › Supplementary Material S1-S5/S5_CLAMP_Vegora/CLAMP analysis/Scoresheet 2010 all specimens Vegora.xlsx]

## Sheet: Vegora raw
Scorer	Locality	Latitude		Longitude		Altitude		Date Collected		Completeness			Yes =		1			Notes:
													No =		leave blank
Status
Species Number	Species / Morphotypes	Lamina		Margin Character States										Size Character States									Apex Character States				Base Character States			Length to Width Character States					Shape Character States
		Unlobed	Lobed	No Teeth	Teeth	Teeth Regular	Teeth Irregular	Teeth Close	Teeth Distant	Teeth Round	Teeth Acute	Teeth Compound	Compound<50%	Nanophyll	Leptophyll I	Leptophyll II	Microphyll I	Microphyll II	Microphyll III	Mesophyll I	Mesophyll II	Mesophyll III	Emarginate	Round	Acute	Attenuate	Cordate	Round	Acute	L:W <1:1	L:W 1-2:1	L:W 2-3:1	L:W 3-4:1	L:W >4:1	Obovate	Elliptic	Ovate
	Sassafras ferretianum		1	1																1					1				1			1			1			pl. 3 fig 6
	Sassafras ferretianum		1	1																	1				1				1				1		1			pl. 4 fig 1
	Sassafras ferretianum		1	1															1						1				1				1		1			pl. 4 fig 2
	Sassafras ferretianum		1	1													1	1						1				1				1			1			pl. 4 fig 3
	Sassafras ferretianum		1	1														1							1				1			1			1			pl. 4 fig 4
	Sassafras ferretianum		1	1															1						1				1				1		1			pl. 4 fig 5
	Laurophyllum pseudoprinceps	1		1														1							1			1			1					1		pl. 3 fig 4
	Laurophyllum sp.	1		1															1										1				1				1	pl. 3 fig 7
	Platanus leucophylla		1		1	1					1								1						1				1			1					1	pl. 5 fig 1
	Platanus leucophylla		1		1	1					1								1	1					1				1			1					1	pl. 5 fig 2
	Pterocarya paradisiaca	1			1	1		1			1									1					1				1				1			1		pl. 19 fig 6
	Pterocarya paradisiaca	1			1	1		1			1									1					1				1				1			1		pl. 19 fig 7
	Pterocarya paradisiaca	1			1	1		1			1								1							1			1				1			1		pl. 19 fig 8
	Pterocarya paradisiaca	1			1	1		1			1									1					1				1				1			1		pl. 19 fig 9
	Fagus gussonii	1		1															1						1				1		1					1		pl. 5 fig 3
	Fagus gussonii	1			1		1		1		1								1						1				1		1					1		pl. 5 fig 4
	Fagus gussonii	1			1	1			1		1									1					1			1				1					1	pl. 5 fig 5
	Fagus gussonii	1			1	1			1		1									1					1			1			1					1		pl. 5 fig 6
	Fagus gussonii	1			1	1			1		1									1					1			1			1					1		pl. 5 fig 7
	Fagus gussonii	1		1																	1								1		1					1		pl. 5 fig 8
	Fagus gussonii	1		1															1						1				1			1				1		pl. 5 fig 9
	Fagus gussonii	1			1	1			1		1								1						1			1			1						1	pl. 6 fig 1_01
	Fagus gussonii	1			1	1			1		1										1				1				1		1					1		pl. 6 fig 1_02
	Fagus gussonii	1			1	1			1		1										1				1				1		1					1		pl. 6 fig 2
	Fagus gussonii	1			1	1			1		1									1					1				1		1					1		pl. 6 fig 3
	Fagus gussonii	1		1																		1			1				1		1					1		pl. 6 fig 4
	Fagus gussonii	1		1														1							1				1		1					1		pl. 6 fig 5
	Fagus gussonii	1			1	1		1			1									1					1				1			1				1		pl. 6 fig 6
	Fagus gussonii	1		1																	1				1				1			1				1		pl. 6 fig 7
	Fagus gussonii	1			1	1			1		1										1				1			1			1						1	pl. 7 fig 1
	Fagus gussonii	1		1																1					1				1			1				1		pl. 7 fig 2
	Fagus gussonii	1		1																	1				1				1		1					1		pl. 7 fig 3
	Fagus gussonii	1		1																		1			1				1		1					1		pl. 7 fig 4
	Fagus gussonii	1			1	1		1		1												1			1				1		1					1		pl. 7 fig 5
	Quercus gigas	1			1	1		1			1										1				1						1					1		pl. 11 fig 8
	Quercus gigas		1		1	1		1			1											1							1			1			1			pl. 11 fig 9
	Quercus gigas	1			1	1		1			1											1									1					1		pl. 11 fig 10
	Quercus gigas	1			1	1		1			1											1			1						1					1		pl. 12 fig 1
	Quercus gigas	1			1	1		1			1											1			1							1				1		pl. 13 fig 1
	Quercus gigas	1			1	1		1			1										1				1			1				1					1	pl. 13 fig 2
	Quercus gigas	1			1	1		1			1											1			1				1			1				1		pl. 14 fig 3
	Quercus pseudocastanea		1		1	1			1		1									1					1			1			1				1			pl. 13 fig 3
	Quercus pseudocastanea		1		1	1			1		1								1						1			1				1				1		pl. 13 fig 4
	Quercus pseudocastanea		1		1	1			1		1								1										1		1				1			pl. 13 fig 5
	Quercus pseudocastanea		1		1	1			1		1											1			1			1			1				1			pl. 14 fig 1
	Quercus pseudocastanea		1		1	1			1		1										1								1		1				1			pl. 14 fig 2
	Quercus pseudocastanea		1		1	1			1		1											1							1		1					1		pl. 14 fig 4
	Quercus pseudocastanea		1		1		1		1		1								1					1					1			1				1		pl. 14 fig 5
	Quercus pseudocastanea		1		1	1			1		1							1								1		1				1					1	pl. 14 fig 6
	Quercus mediterranea	1			1	1			1		1								1									1			1					1		pl. 10 fig 7
	Quercus mediterranea	1			1	1			1		1									1					1			1			1				1			pl. 10 fig 9
	Quercus mediterranea	1		1															1					1				1			1					1		pl. 10 fig 10
	Quercus mediterranea	1			1		1		1		1								1						1			1			1					1		pl. 10 fig 11
	Quercus drymeja	1			1	1			1		1								1						1							1					1	pl. 10 fig 8
	Quercus drymeja	1			1	1			1		1								1						1			1				1					1	pl. 10 fig 12
	Quercus drymeja	1			1	1			1		1									1					1			1				1					1	pl. 11 fig 1
	Quercus drymeja	1			1	1			1		1							1							1			1				1				1		pl. 11 fig 2
	Quercus drymeja	1			1	1			1		1								1							1		1				1					1	pl. 11 fig 3
	Quercus drymeja	1			1	1			1		1								1						1			1				1					1	pl. 11 fig 4
	Quercus drymeja	1			1	1			1		1								1						1			1				1					1	pl. 11 fig 5
	Quercus drymeja	1			1	1			1		1							1							1			1			1					1		pl. 11 fig 6
	Quercus drymeja	1			1	1			1		1							1								1			1				1			1		pl. 11 fig 7
	Quercus drymeja	1			1	1			1		1								1						1				1				1			1		pl. 15 fig 2
	Quercus drymeja	1			1	1			1		1								1						1			1				1					1	pl. 15 fig 7
	Quercus kubinyii	1			1	1			1		1								1														1			1		pl. 16 fig 1_01
	Quercus kubinyii	1			1	1			1		1									1					1								1			1		pl. 16 fig 1_02
	Quercus kubinyii	1			1	1			1		1							1															1			1		pl. 16 fig 1_03
	Quercus kubinyii	1			1	1			1		1								1						1				1				1				1	pl. 16 fig 2
	Quercus kubinyii	1			1	1			1		1								1						1				1				1			1		pl. 16 fig 3
	Quercus kubinyii	1			1	1			1		1							1							1				1			1				1		pl. 16 fig 4
	Quercus kubinyii	1			1	1			1		1									1					1								1				1	pl. 16 fig 5
	Quercus sosnowskyi	1			1	1			1		1											1						1			1					1		pl. 8 fig 1
	Quercus sosnowskyi	1			1	1			1	1												1			1			1			1						1	pl. 8 fig 2
	Quercus sosnowskyi	1			1	1			1	1											1							1				1				1		pl. 8 fig 3
	Quercus sosnowskyi	1			1		1		1	1										1				1				1			1					1		pl. 8 fig 4
	Quercus sosnowskyi	1			1		1	1			1								1						1			1			1					1		pl. 8 fig 5
	Quercus sosnowskyi	1		1																		1		1				1				1				1		pl. 9 fig 1
	Quercus sosnowskyi	1			1		1	1			1								1						1			1				1				1		pl. 9 fig 2
	Quercus sosnowskyi	1			1	1		1			1									1					1			1				1				1		pl. 9 fig 3
	Quercus sosnowskyi	1			1		1	1			1									1					1			1			1						1	pl. 9 fig 4
	Quercus sosnowskyi	1		1																1								1				1				1		pl. 9 fig 5
	Quercus sosnowskyi	1			1	1		1			1									1					1			1				1				1		pl. 9 fig 6
	Quercus sosnowskyi	1			1		1	1			1								1						1			1				1				1		pl. 10 fig 1
	Quercus sosnowskyi	1		1																1					1			1				1				1		pl. 10 fig 2
	Quercus sosnowskyi	1			1		1		1		1								1						1		1					1				1		pl. 10 fig 4
	Quercus sosnowskyi	1			1	1		1			1								1						1			1			1						1	pl. 15 fig 8
	Quercus sosnowskyi	1			1		1		1		1								1						1			1				1					1	pl. 15 fig 9
	Quercus sp.	1			1		1	1			1							1							1				1			1				1		pl. 15 fig 3
	Alnus ducalis	1			1	1			1	1										1			1					1		1						1		pl. 18 fig 1
	Alnus ducalis	1			1		1		1		1									1			1						1		1					1		pl. 18 fig 2
	Alnus ducalis	1			1	1		1			1									1			1					1			1					1		pl. 18 fig 3
	Alnus ducalis	1			1	1		1			1		1							1			1								1					1		pl. 18 fig 4
	Alnus ducalis	1			1	1		1			1		1					1					1						1		1					1		pl. 18 fig 12
	Alnus julianiformis	1			1		1	1			1		1					1							1				1		1					1		pl. 18 fig 6
	Alnus julianiformis	1			1		1		1		1								1									1			1					1		pl. 18 fig 7
	Alnus julianiformis	1			1	1		1			1									1						1			1		1					1		pl. 18 fig 14
	Alnus gaudini	1			1	1		1			1								1						1				1		1					1		pl. 18 fig 9
	Alnus gaudini	1			1	1		1			1		1						1							1			1			1				1		pl. 18 fig 13
	Alnus cecropiifolia	1			1	1		1			1		1									1		1			1				1					1		pl. 17 fig 1
	Alnus cecropiifolia	1			1	1		1			1										1			1				1			1					1		pl. 17 fig 2
	Alnus cecropiifolia	1			1		1	1			1											1					1				1					1		pl. 17 fig 3
	Alnus cecropiifolia	1			1	1		1			1											1		1							1					1		pl. 17 fig 4
	Alnus cecropiifolia	1			1	1		1			1											1		1							1					1		pl. 17 fig 7
	Alnus adscendens	1			1		1		1		1									1					1			1			1					1		pl. 18 fig 8
	Alnus adscendens	1			1	1			1		1								1						1			1			1						1	pl. 18 fig 10
	Alnus adscendens	1			1	1		1			1		1						1						1			1			1						1	pl. 18 fig 11
	Betula pseudolumnifera	1			1	1		1			1		1								1					1	1				1						1	pl. 19 fig 1
	Betula pseudolumnifera	1			1	1		1			1		1									1			1		1				1						1	pl. 19 fig 2
	Carpinus grandis	1			1	1		1			1								1						1			1			1						1	pl. 18 fig 5
	Carpinus grandis	1			1	1		1			1		1							1					1			1			1					1		pl. 18 fig 3
	Ulmus plurinervia	1			1	1		1			1							1							1			1			1					1		pl. 20 fig 9
	Ulmus plurinervia	1			1	1		1			1							1							1			1			1					1		pl. 20 fig 12
	Ulmus plurinervia	1			1	1		1			1		1						1									1			1					1		pl. 20 fig 14
	Ulmus plurinervia	1			1	1		1			1		1							1					1			1			1					1		pl. 20 fig 15
	Zelkova zelkovifolia	1			1	1		1			1									1					1			1				1				1		pl. 20 fig 1
	Zelkova zelkovifolia	1			1	1		1			1							1							1			1			1					1		pl. 20 fig 2
	Zelkova zelkovifolia	1			1	1		1			1							1							1		1				1						1	pl. 20 fig 3
	Zelkova zelkovifolia	1			1	1		1			1							1							1			1			1						1	pl. 20 fig 4
	Zelkova zelkovifolia	1			1	1		1			1								1							1		1				1				1		pl. 20 fig 5
	Zelkova zelkovifolia	1			1	1		1			1							1							1			1			1					1		pl. 20 fig 6
	Zelkova zelkovifolia	1			1	1		1			1								1						1			1			1					1		pl. 20 fig 7
	Zelkova zelkovifolia	1			1	1		1			1								1							1		1			1						1	pl. 20 fig 8
	Zelkova zelkovifolia	1			1	1		1			1							1							1			1				1				1		pl. 20 fig 10
	Zelkova zelkovifolia	1			1	1		1			1								1							1		1				1					1	pl. 20 fig 11
	Populus populina		1		1	1		1		1			1								1				1				1		1					1		pl. 21 fig 1
	Populus populina		1		1	1		1		1									1						1			1			1					1		pl. 21 fig 2
	Populus populina		1		1	1		1		1			1							1					1				1		1					1		pl. 21 fig 3
	Populus populina		1		1	1		1			1										1				1				1	1						1		pl. 21 fig 4
	Populus populina		1		1	1		1		1									1					1					1		1					1		pl. 21 fig 5
	Populus balsamoides		1		1	1		1			1									1					1			1			1						1	pl. 22 fig 2
	Populus sp. 1		1		1	1		1			1											1						1		1						1		pl. 21 fig 6
	Populus sp. 1		1		1	1		1			1											1			1			1		1						1		pl. 22 fig 1
	Populus sp. 1		1		1	1		1			1											1		1				1		1							1	pl. 22 fig 5
	Populus sp. 2		1		1		1			1												1					1				1						1	pl. 22 fig 4
	Leguminosites sp.	1		1														1						1				1				1				1		pl. 22 fig 3
	Hedera multinervis		1	1																1					1				1		1					1		pl. 26 fig 1
	Hedera multinervis			1															1					1					1		1					1		pl. 26 fig 2
	Hedera multinervis			1															1						1				1					1		1		pl. 26 fig 4
	Hedera multinervis			1														1						1					1		1						1	pl. 26 fig 5
	Acer tricuspidatum		1		1		1		1		1									1					1				1			1					1	pl. 23 fig 1
	Acer tricuspidatum		1		1	1		1			1		1						1						1			1				1					1	pl. 23 fig 2
	Acer tricuspidatum		1		1		1			1								1	1						1		1					1				1		pl. 23 fig 3
	Acer tricuspidatum		1		1		1		1		1								1						1			1				1				1	1	pl. 23 fig 6
	Acer tricuspidatum		1		1		1		1		1								1						1		1					1				1		pl. 23 fig 7
	Acer pyrenaicum		1		1	1		1			1							1	1					1	1			1			1					1		pl. 23 fig 4
	Acer pyrenaicum		1		1	1		1		1									1	1				1			1				1					1	1	pl. 24 fig 1
	Acer pyrenaicum		1	1																1					1		1				1						1	pl. 24 fig 2
	Acer pyrenaicum		1		1		1		1	1									1					1	1			1			1						1	pl. 24 fig 3
	Acer pyrenaicum		1		1		1		1	1									1					1							1					1		pl. 24 fig 4
	Acer aegopodifolium		1		1	1		1		1									1						1	1		1			1						1	pl. 25 fig 2
	Acer integrilobum		1	1													1	1							1		1				1					1		pl. 25 fig 3
	Acer integrilobum		1	1													1	1							1		1					1				1		pl. 25 fig 4
	Acer integrilobum		1	1															1						1			1				1					1	pl. 25 fig 5
	Acer integrilobum		1	1															1						1							1					1	pl. 25 fig 7
	Acer pseudomonspessulanum		1	1														1							1		1					1				1		pl. 25 fig 8
	Acer subcampestre		1		1		1		1		1							1							1		1				1					1		pl. 24 fig 5
	Acer subcampestre		1		1		1		1		1							1							1	1	1				1	1					1	pl. 24 fig 6
	Acer subcampestre		1		1		1		1		1							1							1		1					1					1	pl. 24 fig 7
	Acer sp.		1		1		1		1		1										1				1			1			1						1	pl. 25 fig 1
	Dicotylophyllum sp. 1	1			1	1		1			1									1					1				1		1					1		pl. 26 fig 10
	Dicotylophyllum sp. 2	1		1																1					1				1		1					1		pl. 26 fig 3
	Dicotylophyllum sp. 3	1		1																	1				1			1			1					1		pl. 26 fig 11
	Dicotylophyllum sp. 4	1		1															1										1		1					1		pl. 26 fig 6
	Dicotylophyllum sp. 4	1		1															1					1					1		1					1		pl. 26 fig 7
	Dicotylophyllum sp. 5	1			1	1		1			1		1						1						1			1			1						1	pl. 26 fig 8
	Dicotylophyllum sp. 6	1			1	1		1			1		1						1							1			1			1					1	pl. 26 fig 12

## Sheet: Vegora taxa
Scorer	Locality	Latitude		Longitude		Altitude		Date Collected		Completeness			Yes =		1			Notes:
													No =		leave blank
Status
Species Number	Species / Morphotypes	Lamina		Margin Character States										Size Character States									Apex Character States				Base Character States			Length to Width Character States					Shape Character States
		Unlobed	Lobed	No Teeth	Teeth	Teeth Regular	Teeth Irregular	Teeth Close	Teeth Distant	Teeth Round	Teeth Acute	Teeth Compound	Compound<50%	Nanophyll	Leptophyll I	Leptophyll II	Microphyll I	Microphyll II	Microphyll III	Mesophyll I	Mesophyll II	Mesophyll III	Emarginate	Round	Acute	Attenuate	Cordate	Round	Acute	L:W <1:1	L:W 1-2:1	L:W 2-3:1	L:W 3-4:1	L:W >4:1	Obovate	Elliptic	Ovate
	Sassafras ferretianum		1	1													1	1	1	1	1			1	1			1	1			1	1		1			pl. 3 fig 6	MT01	6
	Laurophyllum pseudoprinceps	1		1														1							1			1			1					1		pl. 3 fig 4	MT02	1
	Laurophyllum sp.	1		1															1										1				1				1	pl. 3 fig 7	MT03	1
	Platanus leucophylla		1		1	1					1								1	1					1				1			1					1	pl. 5 fig 1	MT04	2
	Pterocarya paradisiaca	1			1	1		1			1								1	1					1	1			1				1			1		pl. 19 fig 6	MT05	4
	Fagus gussonii	1		1	1	1	1	1	1	1	1							1	1	1	1	1			1			1	1		1	1				1	1	pl. 5 fig 3	MT06	20
	Quercus gigas	1	1		1	1		1			1										1	1			1			1	1		1	1			1	1	1	pl. 11 fig 8	MT07	7
	Quercus pseudocastanea		1		1	1	1		1		1							1	1	1	1	1		1	1	1		1	1		1	1			1	1	1	pl. 13 fig 3	MT08	8
	Quercus mediterranea	1		1	1	1	1		1		1								1	1				1	1			1			1				1	1		pl. 10 fig 7	MT09	4
	Quercus drymeja	1			1	1			1		1							1	1	1					1	1		1	1		1	1	1			1	1	pl. 10 fig 8	MT10	11
	Quercus kubinyii	1			1	1			1		1							1	1	1					1				1			1	1			1	1	pl. 16 fig 1_01	MT11	7
	Quercus sosnowskyi	1		1	1	1	1	1	1	1	1								1	1	1	1		1			1	1			1	1				1	1	pl. 8 fig 1	MT12	16
	Quercus sp.	1			1		1	1			1							1							1				1			1				1		pl. 15 fig 3	MT13	1
	Alnus ducalis	1			1	1	1	1	1	1	1		1					1		1			1					1	1	1	1					1		pl. 18 fig 1	MT14	5
	Alnus julianiformis	1			1	1	1	1	1		1		1					1	1	1					1	1		1	1		1					1		pl. 18 fig 6	MT15	3
	Alnus gaudini	1			1	1		1			1		1						1						1	1			1		1	1				1		pl. 18 fig 9	MT16	2
	Alnus cecropiifolia	1			1	1	1	1			1		1								1	1		1			1	1			1					1		pl. 17 fig 1	MT17	5
	Alnus adscendens	1			1	1	1	1	1		1		1						1	1					1			1			1					1	1	pl. 18 fig 8	MT18	3
	Betula pseudolumnifera	1			1	1		1			1		1								1	1			1	1	1				1						1	pl. 19 fig 1	MT19	2
	Carpinus grandis	1			1	1		1			1		1						1	1					1			1			1					1	1	pl. 18 fig 5	MT20	2
	Ulmus plurinervia	1			1	1		1			1		1					1	1	1					1			1			1					1		pl. 20 fig 9	MT21	4
	Zelkova zelkovifolia	1			1	1		1			1							1	1	1					1	1	1	1			1	1				1	1	pl. 20 fig 1	MT22	10
	Populus populina		1		1	1		1		1	1		1						1	1	1			1	1			1	1	1	1					1		pl. 21 fig 1	MT23	5
	Populus balsamoides		1		1	1		1			1									1					1			1			1						1	pl. 22 fig 2	MT24	1
	Populus sp. 1		1		1	1		1			1											1		1	1			1		1						1	1	pl. 21 fig 6	MT25	3
	Populus sp. 2		1		1		1			1												1					1				1						1	pl. 22 fig 4	MT26	1
	Leguminosites sp.	1		1														1						1				1				1				1		pl. 22 fig 3	MT27	1
	Hedera multinervis		1	1														1	1	1				1	1				1		1			1		1	1	pl. 26 fig 1	MT28	4
	Acer tricuspidatum		1		1	1	1	1	1	1	1		1					1	1	1					1		1	1	1			1				1	1	pl. 23 fig 1	MT29	5
	Acer pyrenaicum		1	1	1	1	1	1	1	1	1							1	1	1				1	1		1	1			1					1	1	pl. 23 fig 4	MT30	5
	Acer aegopodifolium		1		1	1		1		1									1						1	1		1			1						1	pl. 25 fig 2	MT31	1
	Acer integrilobum		1	1													1	1	1						1		1	1			1	1				1	1	pl. 25 fig 3	MT32	4
	Acer pseudomonspessulanum		1	1														1							1		1					1				1		pl. 25 fig 8	MT33	1
	Acer subcampestre		1		1		1		1		1							1							1	1	1				1	1				1	1	pl. 24 fig 5	MT34	3
	Acer sp.		1		1		1		1		1										1				1			1			1						1	pl. 25 fig 1	MT35	1
	Dicotylophyllum sp. 1	1			1	1		1			1									1					1				1		1					1		pl. 26 fig 10	MT36	1
	Dicotylophyllum sp. 2	1		1																1					1				1		1					1		pl. 26 fig 3	MT37	1
	Dicotylophyllum sp. 3	1		1																	1				1			1			1					1		pl. 26 fig 11	MT38	1
	Dicotylophyllum sp. 4	1		1															1					1					1		1					1		pl. 26 fig 6	MT39	2
	Dicotylophyllum sp. 5	1			1	1		1			1		1						1						1			1			1						1	pl. 26 fig 8	MT40	1
	Dicotylophyllum sp. 6	1			1	1		1			1		1						1							1			1			1					1	pl. 26 fig 12	MT41	1
																																								166

## Sheet: Vegora scoreshhet
Scorer	Locality	Latitude		Longitude		Altitude		Date Collected		Completeness			Yes =		1			Notes:
													No =		leave blank
Status
Species Number	Species / Morphotypes	Lamina		Margin Character States										Size Character States									Apex Character States				Base Character States			Length to Width Character States					Shape Character States
		Unlobed	Lobed	No Teeth	Teeth	Teeth Regular	Teeth Irregular	Teeth Close	Teeth Distant	Teeth Round	Teeth Acute	Teeth Compound	Compound<50%	Nanophyll	Leptophyll I	Leptophyll II	Microphyll I	Microphyll II	Microphyll III	Mesophyll I	Mesophyll II	Mesophyll III	Emarginate	Round	Acute	Attenuate	Cordate	Round	Acute	L:W <1:1	L:W 1-2:1	L:W 2-3:1	L:W 3-4:1	L:W >4:1	Obovate	Elliptic	Ovate
	MT01		1	1													1	1	1	1	1			1	1			1	1			1	1		1			pl. 3 fig 6	6	Sassafras ferretianum
	MT02	1		1														1							1			1			1					1		pl. 3 fig 4	1	Laurophyllum pseudoprinceps
	MT03	1		1															1										1				1				1	pl. 3 fig 7	1	Laurophyllum sp.
	MT04		1		1	1					1								1	1					1				1			1					1	pl. 5 fig 1	2	Platanus leucophylla
	MT05	1			1	1		1			1								1	1					1	1			1				1			1		pl. 19 fig 6	4	Pterocarya paradisiaca
	MT06	1		1	1	1	1	1	1	1	1							1	1	1	1	1			1			1	1		1	1				1	1	pl. 5 fig 3	20	Fagus gussonii
	MT07	1	1		1	1		1			1										1	1			1			1	1		1	1			1	1	1	pl. 11 fig 8	7	Quercus gigas
	MT08		1		1	1	1		1		1							1	1	1	1	1		1	1	1		1	1		1	1			1	1	1	pl. 13 fig 3	8	Quercus pseudocastanea
	MT09	1		1	1	1	1		1		1								1	1				1	1			1			1				1	1		pl. 10 fig 7	4	Quercus mediterranea
	MT10	1			1	1			1		1							1	1	1					1	1		1	1		1	1	1			1	1	pl. 10 fig 8	11	Quercus drymeja
	MT11	1			1	1			1		1							1	1	1					1				1			1	1			1	1	pl. 16 fig 1_01	7	Quercus kubinyii
	MT12	1		1	1	1	1	1	1	1	1								1	1	1	1		1			1	1			1	1				1	1	pl. 8 fig 1	16	Quercus sosnowskyi
	MT13	1			1		1	1			1							1							1				1			1				1		pl. 15 fig 3	1	Quercus sp.
	MT14	1			1	1	1	1	1	1	1		1					1		1			1					1	1	1	1					1		pl. 18 fig 1	5	Alnus ducalis
	MT15	1			1	1	1	1	1		1		1					1	1	1					1	1		1	1		1					1		pl. 18 fig 6	3	Alnus julianiformis
	MT16	1			1	1		1			1		1						1						1	1			1		1	1				1		pl. 18 fig 9	2	Alnus gaudini
	MT17	1			1	1	1	1			1		1								1	1		1			1	1			1					1		pl. 17 fig 1	5	Alnus cecropiifolia
	MT18	1			1	1	1	1	1		1		1						1	1					1			1			1					1	1	pl. 18 fig 8	3	Alnus adscendens
	MT19	1			1	1		1			1		1								1	1			1	1	1				1						1	pl. 19 fig 1	2	Betula pseudolumnifera
	MT20	1			1	1		1			1		1						1	1					1			1			1					1	1	pl. 18 fig 5	2	Carpinus grandis
	MT21	1			1	1		1			1		1					1	1	1					1			1			1					1		pl. 20 fig 9	4	Ulmus plurinervia
	MT22	1			1	1		1			1							1	1	1					1	1	1	1			1	1				1	1	pl. 20 fig 1	10	Zelkova zelkovifolia
	MT23		1		1	1		1		1	1		1						1	1	1			1	1			1	1	1	1					1		pl. 21 fig 1	5	Populus populina
	MT24		1		1	1		1			1									1					1			1			1						1	pl. 22 fig 2	1	Populus balsamoides
	MT25		1		1	1		1			1											1		1	1			1		1						1	1	pl. 21 fig 6	3	Populus sp. 1
	MT26		1		1		1			1												1					1				1						1	pl. 22 fig 4	1	Populus sp. 2
	MT27	1		1														1						1				1				1				1		pl. 22 fig 3	1	Leguminosites sp.
	MT28		1	1														1	1	1				1	1				1		1			1		1	1	pl. 26 fig 1	4	Hedera multinervis
	MT29		1		1	1	1	1	1	1	1		1					1	1	1					1		1	1	1			1				1	1	pl. 23 fig 1	5	Acer tricuspidatum
	MT30		1	1	1	1	1	1	1	1	1							1	1	1				1	1		1	1			1					1	1	pl. 23 fig 4	5	Acer pyrenaicum
	MT31		1		1	1		1		1									1						1	1		1			1						1	pl. 25 fig 2	1	Acer aegopodifolium
	MT32		1	1													1	1	1						1		1	1			1	1				1	1	pl. 25 fig 3	4	Acer integrilobum
	MT33		1	1														1							1		1					1				1		pl. 25 fig 8	1	Acer pseudomonspessulanum
	MT34		1		1		1		1		1							1							1	1	1				1	1				1	1	pl. 24 fig 5	3	Acer subcampestre
	MT35		1		1		1		1		1										1				1			1			1						1	pl. 25 fig 1	1	Acer sp.
	MT36	1			1	1		1			1									1					1				1		1					1		pl. 26 fig 10	1	Dicotylophyllum sp. 1
	MT37	1		1																1					1				1		1					1		pl. 26 fig 3	1	Dicotylophyllum sp. 2
	MT38	1		1																	1				1			1			1					1		pl. 26 fig 11	1	Dicotylophyllum sp. 3
	MT39	1		1															1					1					1		1					1		pl. 26 fig 6	2	Dicotylophyllum sp. 4
	MT40	1			1	1		1			1		1						1						1			1			1						1	pl. 26 fig 8	1	Dicotylophyllum sp. 5
	MT41	1			1	1		1			1		1						1							1			1			1					1	pl. 26 fig 12	1	Dicotylophyllum sp. 6
																																							166
