# Supplementary material for: Messinian vegetation and climate of the intermontane Florina–Ptolemais–Servia Basin, NW Greece inferred from palaeobotanical data: how well do plant fossils reflect past environments?
Source: R Soc Open Sci. 2020 May 27;7(5):192067. doi: 10.1098/rsos.192067 (PMC7277258; doi:10.1098/rsos.192067)
Supplement: Supplementary Material [file rsos192067supp1.zip › Supplementary Material S1-S5/S5_CLAMP_Vegora/CLAMP analysis/Formula.xlsx]

## Sheet: Sheet1
			L				W			L\W ratio
		0.6	6.7			0.6	3
		1	11.1667			1	5			2.23333
		0.7	4.4			0.7	1.5
		1	6.28571			1	2.14286			2.93333
														1	0.8
														18
		0.75	8.7			0.75	4.5
		1	11.6			1	6			1.93333
		0.8	8.5			0.8	5
		1	10.625			1	6.25			1.7
		0.9	2.6			0.9	1.7
		1	2.88889			1	1.88889			1.52941
		1	5			1	3
		1	5			1	3			1.66667
