# Supplementary material for: Messinian vegetation and climate of the intermontane Florina–Ptolemais–Servia Basin, NW Greece inferred from palaeobotanical data: how well do plant fossils reflect past environments?
Source: R Soc Open Sci. 2020 May 27;7(5):192067. doi: 10.1098/rsos.192067 (PMC7277258; doi:10.1098/rsos.192067)
Supplement: Supplementary Material [file rsos192067supp1.zip › Supplementary Material S1-S5/S5_CLAMP_Vegora/CLAMP analysis/Run/PhysgAsia1_HiResGridMetAsia1/scoreres.csv]

	CCA1	CCA2	CCA3	CCA4
Akagawa Spa, Honshu	-1.10485407339277	0.564124193651239	-0.353705454733696	1.12850233849548
Alamos, Sonora	1.26707688093723	-0.0753812451054773	0.447856543547938	0.630366597117798
Amagi-toge , Honshu	-1.16311533437807	0.778551709291449	-0.540804775476701	0.149982536820957
Anbo-west, Yakushima	0.209996246955684	-1.19848249821580	0.804284949858157	-3.2163085641184
Anshan, Liaoning	-1.12970829794493	-0.537162411549634	-0.526601591409886	2.50065096538019
Aoba, Honshu	-1.02102427522153	0.704946216173095	-0.113296509197225	1.37017282148024
Arakawa Dam, Yakushima	-0.353945612223160	-0.47085805707273	-0.153834736901554	-2.47696886739772
Arendtsville, Pennsylvania	-0.774858284983569	1.36809501675494	0.396087631103491	0.0914476075182845
Auburn, California	0.872560729027404	0.766902433268052	2.20801121199658	-1.56088358783437
Avon Park, Florida	1.18753914223582	-0.551245293124621	1.77646208844198	1.39814517636135
Baie d'Magenta, New Caledonia	1.30546569193396	-0.446140556243563	3.39169305190696	-0.604906729170338
Baisha, Hainan	-0.279222015983605	-3.08996549166976	-1.21813201492559	-0.413382810164876
Bandon, Oregon	-0.105408897976130	0.690646134966979	0.35420265212331	-1.10458951718036
Baoxing, Sichuan	-0.815448584633032	-1.46889922429065	-1.37520426049887	0.549686034939303
Bartlett Resvr., Arizona	2.59543480806463	0.399749875357974	-2.92569728548344	1.67426214441002
Battle Cr., Maryland	-0.739905756925011	0.785132449385567	0.354422807781726	-1.57870570955366
Beaufort, South Carolina	0.370561632025465	-0.0477854400207706	2.14034665055456	0.704055127838125
Blue Canyon, California	0.353878120179884	1.17121588902620	1.45081007517789	-1.77862923995925
Borinquen, Puerto Rico	1.95505429209146	0.145378684268001	3.59598457457264	1.90871792086685
Bowman Dam, California	0.562474589356305	1.04663853042989	1.57907034970292	-0.125768642520536
Brunswick, Georgia	0.807035165807086	-0.41924821301431	1.48782975378998	0.277850127549798
Buena Vista, Puerto Rico	1.62230031374898	-0.459615188016086	2.99317842011654	1.60814377991678
Cabo Rojo, Puerto Rico	1.96219995667097	-0.0123778025227635	2.3962855803889	2.46136754541272
Cabo San Lucas, Baja California Sur	2.50876631096423	0.158657482888309	-1.62989369762325	2.88674643165074
Cambalache, Puerto Rico	1.17585105504375	-0.865883646877513	1.93195794811299	0.444808999298772
Camp Pardee, California	1.06766105504330	0.631876254740997	1.20309627019992	-1.82507365742250
Canelo, Arizona	1.14508553646260	0.750729860159866	-0.361753391822641	-1.77857766588736
Canyon Lake, Arizona	2.70717707327968	0.226475560888852	-5.71135428082173	1.00907528817012
Cape Blanco, Oregon	-0.178230639286602	0.939264789081238	0.798419781961708	-0.915773309573706
Castle Cr., Arizona	2.44715487832995	0.285576841587927	-3.06780166962169	0.626042553290946
Cheesman Resvr., Colorado	-0.141291175951383	1.71609064269132	-0.296748047262303	-2.49154153589522
Chengkou, Chongqing	-0.498424265883898	-1.39134249556689	-0.440145467437278	-2.29708633429015
Childs, Arizona	1.80083699772630	0.584052035818392	-2.40541452541650	-0.243349341867169
Chongyi, Jiangxi	-0.414792601992132	-2.55313779229653	-1.16386052857319	0.476163387698587
Chuzenji-ko, Honshu	-1.51206608868605	1.07174125868788	-0.695042912391541	2.25024340885933
Chuzhou, Anhui	-0.65145616679022	-0.845954133533545	-0.285958921323057	1.22493247431672
Clallam Bay, Washington	-0.91084370286822	1.1597366494903	0.374148168241046	0.449140366737627
Clearwater, Washington	-0.565648214298184	1.19761088475362	0.223140161852524	-0.780405054693418
Colfax, California	0.575378200933037	0.592744119567219	1.94258270784671	-0.788114205997605
Crown King, Arizona	0.642364038749639	0.814452643197426	1.30198917485842	-2.29331959557269
Dannemora, New York	-1.00112501381264	1.85282336189341	-0.130471668171118	0.80347624445687
Dong'an, Hunan	-0.748672765285615	-2.02629147787951	-1.0291226386853	0.601710397376114
Edenton, North Carolina	-0.0879298239029892	-0.155466504943671	0.940274778133592	-1.53651174247407
Empalme, Sonora	2.38698573517136	0.108154835556761	-2.61003814083290	1.68513236903798
Frederick, Maryland	-0.555373942950392	0.824194934098876	0.764781432073785	-0.380297632145052
Gongshan, Yunnan	-0.867655934404419	-1.73610459789299	-1.41502766472351	1.89345625253377
Grayland 2 S, Washington	-0.363522803935913	0.70001312198852	0.559728477985669	-0.80647471430688
Guajatica, Puerto Rico	0.73765364773825	-0.993887929942626	1.99474929682493	0.819128165527404
Guanica, Puerto Rico	1.98895053742627	0.0523374932668728	3.78504279298338	2.85196637466346
Guiyang, Hunan	-0.643507717083548	-1.21336118335729	-0.363306001832003	0.838595378235728
Half Moon Bay, California	0.350452304412132	0.87735163684605	1.35046680021059	-0.53118709726085
Hanawa-Obono, Honshu	-1.17572527289156	0.549770913981918	-0.368607173497519	0.752574661402336
Hasayampa, Arizona	0.031337622601269	1.24577981281542	0.74757289504233	-2.6872680338985
Higani Shrine, Honshu	-0.221042875348981	0.326322600726004	0.0774876199459058	-1.80218061194686
Hood River, Oregon	-0.512355474466263	1.40966913238944	0.885216546151358	-0.100776418231027
Huanren, Liaoning	-1.19862381332501	-0.076082364223155	-0.419254238519812	2.19891817170957
Jasper Ridge, California	0.769309845063859	0.749913181670636	1.56663021413957	-1.35108544287897
Jerome, Arizona	1.25384423056600	0.833071848911494	-0.375216737199559	-0.767102987115753
Jiangkou, Guizhou	-1.13455195419406	-2.06053291780910	-1.76281098321538	1.29749696625785
Jiaohe, Jilin	-1.16697549711342	-0.266685859776102	-0.880505691242023	0.91659477425928
Jinfoshan, Chongqing	-0.9016904735447	-1.92213247597504	-1.46862923674194	0.0468167519090937
Jingdong, Yunnan	-0.92037587630856	-2.20140989273163	-1.63491644168073	1.63292290978703
Jinyunshan, Chongqing	-1.20600848772002	-1.51570107036857	-1.30969055573784	0.731849216426166
Junipine, Arizona	-0.0219639016571648	1.07816460233079	0.54730230609778	-1.52883314018250
Kannami 1, Honshu	-0.182392141126068	0.0200172620151681	0.462036648435179	-1.94911908353810
Kannami 2, Honshu	-0.916078083058536	0.626037151829771	-0.716615711648775	-1.25350700679888
Keka, Fiji	0.959729361007886	-1.33644849474767	2.86839306913578	1.03457411996497
Kidogawa 1, Honshu	-1.15537534960531	0.821596800650916	-0.479546210879235	0.688902298008271
Kidogawa 2, Honshu	-0.838397389798706	0.559706927817182	-0.396637727452016	-0.525796314868114
Kitt Peak, Arizona	0.92369363366987	0.981599930594044	1.49963557491641	-0.979417773438022
Kiyosumi, Honshu	-0.230351703844609	0.109590705912044	0.231569580316433	-2.27149569826595
Kogawa, Hokkaido	-1.30968449727193	0.993106940754223	-0.425234353335514	2.55503042129375
Kunming, Yunnan	-0.485995861357554	-1.56249483792018	-0.809089847548529	-0.331134927944237
Kure Beach, North Carolina	0.663532018692386	-0.228391939120131	2.31245820848496	-0.732094405932806
Lake George, Florida	0.613794315939825	-0.226908119811402	1.60461956121891	-1.88212740209475
Lake Placid, New York	-1.12233642474645	1.54336355491571	-0.951484198796068	1.6211783816639
Lake Spaulding, California	0.449384944003274	1.25836073707631	0.392292455669722	-0.279226550552518
Lakeport, California	0.643999466666239	0.650108098402732	0.699578503036866	-1.49976423670438
Lichuan, Hubei	-0.560580246777273	-1.20325550512319	-0.770606030291027	0.130207985731740
Lingchuan, Guangxi	-0.92962414295079	-2.28765714745357	-1.01026815413462	1.55135742933264
Liupanshui, Guizhou	-1.04374515859398	-2.03215382575988	-1.45596592327102	1.21277137649258
Liuyang, Hunan	-0.832184651972877	-1.25980806808687	-0.579792816438009	1.06315642907041
Longsheng, Guangxi	-0.530311569983226	-2.84995500195051	-1.46850587719927	-1.91640452483197
Los Alamos, New Mexico	0.439754107487673	1.00464190126886	1.01794105267635	-2.5210410938573
Los Divisaderos, Baja California Sur	2.27328698915954	0.0889297465306049	0.323238047707653	2.47262888282738
Lushan, Jiangxi	-0.347671553981965	-1.08107240693765	0.155658422235335	0.531147660848647
Lvchun, Yunnan	-0.68759786653898	-2.67343958702115	-1.35872132936281	0.815067002487602
Maricao, Puerto Rico	1.3477559349554	-0.53694278635448	3.56955195378011	0.794760295860674
Mengla, Yunnan	-0.371764884084809	-3.44566091772489	-0.915227827615123	2.54679634448703
Miami, Arizona	1.50726818555752	0.592346417797307	-0.5991928197482	-1.26932101946536
Mocuzari A, Sonora	1.76461596437325	-0.263262573359291	-0.712948523543991	0.758943640086021
Mocuzari-B, Sonora	1.90579548894781	-0.112858536734834	-0.188857317517953	0.208062026090892
Monte Guilarte, Puerto Rico	0.834005798647907	-0.580896143685742	2.30474400604274	-0.495066493150451
Mt. Koghis, New Caledonia	0.654912129499419	-1.23730259520642	1.93976842394242	1.52213947171082
Mt. Pocono, Pennsylvania	-0.959969619323167	1.44083910173288	-0.593524875829377	-0.579214923101219
Mt. Tokura, Honshu	-0.826193920985398	0.372110098205754	-0.180639788283398	0.0975656096900967
Nagakubo, Yakushima	0.161420100798719	-1.01817691238703	1.15689553453215	-2.00450046957349
Namarikawa, Hokkaido	-1.12994422142314	0.81414710711451	-0.168309184190844	1.34710377516326
Napo, Guangxi	-0.9706853545408	-2.41060741852404	-1.43169058608205	1.40587601553601
Natua, Fiji	0.64720396213731	-1.1155244026254	2.31059684601921	0.650598984420533
Natural Bridge, Arizona	0.577030215794837	0.81590931805979	0.859928838590349	-1.52151647071470
Nekko 1, Honshu	-0.321447229857972	-0.61030556462308	-0.322210444781609	-2.74225766856200
Nekko 2, Honshu	-0.893437573198795	0.497604328580533	-0.598499843087737	-0.573110337531385
Nestucca River, Oregon	-0.634456727444593	1.04020319599493	0.55000873493993	-0.576643515956832
New Bern, North Carolina	-0.0567468028051475	-0.187388929206259	0.618337921852205	-1.75287296448569
Nibetsu, Honshu	-1.13722900375287	0.683149764942708	-0.120440263875987	1.32682137176439
North Bend, Oregon	-0.123959400648173	0.750539241405237	1.00739518598380	-1.22700871725474
Nukabira, Hokkaido	-1.53172683937876	1.32080320927329	-0.659658802475925	2.68890246737953
Nuri, Sonora	1.31185812746320	0.353602529548678	-0.858850388447758	-0.323989935344104
Orlando, Florida	1.13259249392731	-0.30224837416174	1.68511294450968	0.311936491036323
Pamlico Sound, North Carolina	0.263002593557542	0.142927264694216	1.00971126307376	-2.39032462871174
Parkdale, Oregon	-0.432562732533184	1.63561256264142	0.772442027135862	0.40062275427637
Payson, Arizona	0.98831252561138	0.774841071687218	0.218163975534512	-1.45301247488504
Pingbian, Yunnan	-0.73461407264576	-2.24136962962636	-1.03332478352792	1.42044498653578
Pingwu, Sichuan	-0.70535258213471	-1.20661243671806	-0.868926155301855	-0.532447791601718
Placerville, California	0.336342242007036	0.949028725788946	1.5686541052495	-3.68401714388354
Port Orford, Oregon	-0.0804163995664865	0.781916262604323	0.876134709297999	-1.29985689845728
Portal, Arizona	1.39008301328995	0.38451885007751	-0.194713120957700	-1.05061350925797
Powers, Oregon	-0.0646069126600334	1.10085523930366	1.38501395005839	-0.142070022421029
Prescott AP, Arizona	0.713352302405918	1.19446163261315	0.686039397138219	-0.151723332637798
Pt. Grenville, Washington	-0.508948420667859	1.04860153121306	0.00274210187103072	-0.284939235473222
Pu'er, Yunnan	-0.905117658786397	-2.09970172667148	-1.48585997937684	1.32296712705680
Punkin Center, Arizona	1.91685070621608	0.429877965548065	-2.91685506092747	-0.659301612673643
Quiriego, Sonora	1.55397752586504	-0.20135382821262	-1.18129147636130	0.102982005703141
Republic, Washington	-0.731909266225997	1.74021561211696	0.450800800413945	-0.923650730435797
Rimrock Lake, Washington	-0.467528667686128	1.74086552698278	0.677085395629044	0.162422241711018
Riv. Bleue, New Caledonia	0.75498914024482	-1.21630200534172	2.95049742525951	1.23449267834798
River Falls, Wisconsin	-1.12406204492372	1.19829718398907	-0.286838385011996	0.58372701531282
Roosevelt Lk., Arizona	2.36881369450777	0.471033154926604	-3.4191839633176	0.426383431138218
S.I.E.R.C., Maryland	-0.658985116248882	0.775149900015034	0.534847896696921	-0.683838960610314
Saguaro Lake, Arizona	2.36523752805008	0.618155031562695	-2.23000474701862	1.41593067495961
San Bartolo, Baja California Sur	1.93206517721367	0.580140404759118	-1.50011704763109	0.494850813857619
Sanno-dake, Kyushu	-0.372089414644844	-0.56499723438806	0.385986687987733	-3.73376468639715
Santa Cruz, California	0.440550758800228	0.80407800806488	1.90373112961453	-1.49403389622232
Santa Rita, Arizona	1.55599961400258	0.746024474564787	-0.766912924135637	-0.492345021922965
Santiago, Baja California Sur	2.07002834741025	0.178001504001542	-0.151965260311774	1.87131903913394
Sanze, Honshu	-0.879190577612016	0.366833920203967	0.0517177709663624	0.407975697520073
Satus Pass 2 SSW, Washington	-0.38282119702777	1.57539816486067	1.02630043045158	0.0952856679074643
Seqaqa, Fiji	0.16316606597083	-1.54471505073714	1.43829036529932	-0.0803632058170822
Shimen, Hunan	-0.97263335657352	-2.54398157684065	-2.01622847373814	0.147658189628635
Shiyan, Hubei	-0.672121845859265	-1.32296847106316	-1.00819343165071	1.74266545323807
Sierra Ancha, Arizona	1.00554686500981	0.616591163407926	0.118572622603981	-2.87173328862924
Sierraville, California	0.237706639437182	1.35384149682772	0.599509960594137	-1.19399569980247
Silver Bell, Arizona	2.69270568068878	0.19803049740147	-5.53036758664505	1.83811737385049
Simmonsville, South Carolina	0.98318996219642	-0.102757351017115	2.45938836502492	0.821046061577787
Sta. Catalina Mts., Arizona	0.0408983182762439	1.15091377570321	1.16661242709131	-1.46802961243571
Stroudsburg, Pennsylvania	-0.739756300943174	1.24291668831432	0.342482159848237	1.36903686222558
Suganuma, Honshu	-1.67595868369969	1.66793504999562	-1.10449263611833	1.94964602964201
Superior, Arizona	2.35466510198714	0.355190313333757	-4.28964220223022	-0.407675657566094
Susua Alta, Puerto Rico	1.9204106263715	-0.144668954704762	2.02806606503787	2.39942643881985
Tadenoumi, Honshu	-1.67521212542925	1.32056812574263	-0.809361788122814	2.18544237247746
Taibai, Shanxi	-0.781675760844169	-0.656863952733393	-0.556235686167112	-0.611466933552142
Takinosawa, Honshu	-0.888491298634959	0.44112374192698	0.0153553359113547	1.03848615497725
Tatsuta-yama, Kyushu	-0.265646464801873	-0.0671173649832954	0.353834220582802	-3.18901228860269
Tazawa-ko, Honshu	-1.20055238675523	0.704405727498091	-0.342498249706950	2.14630833421551
Teshio, Hokkaido	-1.26536443503030	0.828039001349839	-0.326357664066654	2.99610552041487
Three Lynx, Oregon	-0.39691831176859	1.42362572851694	0.661527213350922	-0.00201757669234361
Todos Santos, Baja California Sur	2.66591012790095	0.431402732692357	-2.08787648450748	1.67930138483621
Toga-take, Kyushu	-0.232407637641111	-0.839755169172475	0.103708794073616	-4.74109805398547
Tongshan, Hubei	-0.557283136291643	-2.08795569608304	-0.75904698641898	-0.526752725261662
Toro Negro, Puerto Rico	0.650740706514447	-0.544935185364096	1.97303231456265	-0.93632804059252
Toya-ko, Hokkaido	-1.26316948699843	1.01068860686953	-0.53420779870319	2.01052290872057
Tres Hermanos, Sonora	1.65332803300540	0.00739851755224075	0.404550179015731	1.12308295800817
Trout Lake, Washington	-0.46229867616433	1.35957735437484	0.807900207224693	0.241987585793559
Troutdale, Oregon	-0.350660185097300	1.11188650090954	0.855369206350398	-0.78918016669387
Tunkhannock, Pennsylvania	-0.981129250605345	1.56319787516294	0.145409493077538	1.31219120723076
Umedaira, Honshu	-0.735381857991812	0.427833165776657	-0.171277873058263	-0.272059110011500
Wanakena, New York	-0.93709913886916	1.65133475305273	-0.409651717608228	-0.471443663382948
Weishan, Yunnan	-0.517831335628446	-1.71085148036042	-1.08309116199711	0.919293604604556
Weng'an, Guizhou	-1.18085611897110	-1.69000249680055	-1.70310948570268	1.78535833857544
Wind River, Washington	-0.582249509668018	1.26196810835167	0.734959861292908	0.97338562601108
Wuming, Guangxi	-0.563696234939109	-1.68046592672535	-0.505996250493114	0.147113531429080
Wuyishan, Fujian	-0.794109150959707	-1.83329999678666	-1.29761917946336	0.311151758589262
Wuzhishan, Hainan	-0.560234586626578	-2.85404745142097	-0.790338308194135	0.540663615901055
Xichou, Yunnan	-0.481654372335011	-1.90882373393647	-0.280937646165874	0.306836793177178
Xinhua, Hunan	-0.844708007912527	-1.35276588757661	-0.856432683666216	1.34645367003180
Xinyang, Henan	-0.61735872590985	-1.06338726083621	-0.97457756574301	-0.617812521385147
Yakusugi 1080 m, Yakushima	-0.791300655996957	-0.055247679509072	-0.210986781271486	-2.14794590418793
Yakusugi 1350 m, Yakushima	-0.8523550895777	0.167883823365341	-0.326498344831801	-1.99785294681685
Yakusugi 260 m, Yakushima	-0.318759318240763	-0.976913255321999	0.126753170792281	-3.35709367607752
Yakusugi 420 m, Yakushima	-0.273232522639020	-0.95590123893043	-0.077911589511397	-3.17264066981726
Yakusugi 800 m, Yakushima	-0.699696683581103	-0.70614243831602	-0.543602929184292	-1.93610042788249
Yantai, Shandong	-0.921507000456462	-0.439144182056518	-0.346995965445269	2.52404259899121
Yava, Arizona	1.74163843389116	0.85025754768745	-2.30005922787529	-1.43043323242823
Yongxiu, Jiangxi	-1.00597484964091	-1.46375291494882	-0.953562844142668	1.29562139427061
Yushan, Jiangxi	-1.06993311531933	-1.78957241468655	-1.30471589912537	0.179263647593667
Zaoqing, Guangdong	-0.788440527166194	-2.30229563893322	-1.60901553503961	1.24247678769202
Zhenyuan, Yunnan	-0.597837662110756	-2.90923170682255	-1.05502120181381	-0.0141977788357517
Zozu-san, Shikoku	-0.27948600317495	0.0238020935371546	1.00335354808338	-0.612631206182879
Vegora	-0.901707300210712	0.523867087515649	0.347554307106948	0.487079802766698
MAT	0.708301647205427	-0.636844185286738	0.176939958070331	0.078751047602956
WMMT	0.562214383180186	-0.517706834425948	-0.224002512063526	0.0635252559692987
CMMT	0.722848000884333	-0.503316285820628	0.358573085244288	0.0350543141929463
GROWSEAS	0.663180514548873	-0.677782650722481	0.0759665582273543	0.107351608227454
GSP	-0.201040437147017	-0.696808829258724	0.202028631743502	-0.200303749664741
MMGSP	-0.539915829137192	-0.436208569855229	0.0158538503087669	-0.102714034825708
X3.WET	-0.424419945493104	-0.353548407419922	0.264909734344037	-0.207831608685959
X3.DRY	-0.353078335831631	-0.0852761443767782	0.315481088895534	-0.325842623609425
RH	-0.600883543668253	-0.417192955368174	0.452159254499868	0.269920407072292
SH	0.302585425104214	-0.73384621561385	0.432184953789753	0.284502284363947
ENTHAL	0.450885901752712	-0.72491461991515	0.360619846858477	0.226412715936047
Lobed	-0.293531541077740	0.396542167801005	0.0637295234450739	-0.0505539147106461
No.Teeth	0.366357049909236	-0.290219727361593	0.0298320143113948	0.0277297680171246
Regular.teeth	-0.391231994535531	0.213234897253641	-0.0314567710066117	-0.0036282850826976
Close.teeth	-0.318019833372286	0.492517295291313	-0.00891450706742712	0.0131049179914036
Round.teeth	0.000161103064599348	0.0962923716331246	0.0188722931112172	-0.136389171193341
Acute.teeth	-0.510587482414896	0.215103163052651	-0.0891276814581508	0.0591344877094477
Compound.teeth	-0.528857590506781	0.4549678132258	-0.0328319627479136	0.123715169014353
Nanophyll	1.70512384267876	0.330226838877756	-1.10710869844648	0.092882559573388
Leptophyll.1	1.19384856823297	0.299073029884648	-0.543676991989054	0.0627013616002825
Leptophyll.2	0.626777138639351	0.286538003703894	-0.108282413442319	-0.00769900608395112
Microphyll.1	0.203540099486014	0.165449197548783	0.0691488717523586	-0.0968919132377267
Microphyll.2	-0.128230483870409	0.00972203566305606	0.0720748654186686	-0.0827365773385203
Microphyll.3	-0.275752134452025	-0.154489558889596	0.0736282822528091	-0.00087786191570774
Mesophyll.1	-0.322529801225935	-0.305582238118616	0.0779043034012423	0.07399659609736
Mesophyll.2	-0.254580972579697	-0.531511964036498	0.141156041413386	0.136897424315164
Mesophyll.3	-0.297898960729818	-0.781593240582144	0.0298512281255314	0.161577140790211
Emarginate.apex	0.835208507477404	-0.0486604090042741	0.270513262903981	0.236256496278353
Round.apex	0.54839395662356	0.158833706356560	0.106893780477331	-0.0290504898077973
Acute.apex	-0.118213650336143	0.243135432503415	-0.0270736867384275	-0.00560356447602799
Attenuate.apex	-0.404676975661037	-0.493381275100002	-0.107697119871291	0.0102209610888032
Cordate.base	-0.187677450267458	0.283380430579156	-0.0466130884781487	0.131481106002147
Round.base	0.0990654711199836	0.113378378599166	0.0103705849634637	-0.103805979911686
Acute.base	0.0700339370625699	-0.383286632951381	-0.00175742783814848	0.0313412857512348
L.W..1.1	-0.326507325219653	0.542432467134697	0.0432735254091613	0.0601807324655781
L.W.1.2.1	0.0428367471771251	0.166812976730477	0.0180841476638507	0.0480615058015441
L.W.2.3.1	0.0394545463905645	-0.27646828108688	0.0376698767659804	-0.0659071000572393
L.W.3.4.1	0.0710611346172604	-0.501075862330334	-0.124647352074996	-0.0831410140694148
L.W..4.1	0.335516026975293	-0.249250243417985	-0.236202168244803	-0.0474089439627837
Obovate	0.620175833200751	0.189606817132865	0.0919336078169569	0.0347300659921137
Elliptic	-0.155789937885299	-0.280340824326327	-0.0397942345172016	-0.00901760003701422
Ovate	0.168446599626395	0.325393245865513	0.0247901573585592	-0.0295609063804779
