# Supplementary material for: Messinian vegetation and climate of the intermontane Florina–Ptolemais–Servia Basin, NW Greece inferred from palaeobotanical data: how well do plant fossils reflect past environments?
Source: R Soc Open Sci. 2020 May 27;7(5):192067. doi: 10.1098/rsos.192067 (PMC7277258; doi:10.1098/rsos.192067)
Supplement: Supplementary Material [file rsos192067supp1.zip › Supplementary Material S1-S5/S5_CLAMP_Vegora/CLAMP analysis/Run/PhysgAsia1_HiResGridMetAsia1/predict.csv]

	MAT	WMMT	CMMT	GROWSEAS	GSP	MMGSP	X3.WET	X3.DRY	RH	SH	ENTHAL
Vegora	10.030	20.690	-0.142	6.206	77.616	13.180	59.365	14.558	74.428	6.924	31.095
