# Supplementary material for: Messinian vegetation and climate of the intermontane Florina–Ptolemais–Servia Basin, NW Greece inferred from palaeobotanical data: how well do plant fossils reflect past environments?
Source: R Soc Open Sci. 2020 May 27;7(5):192067. doi: 10.1098/rsos.192067 (PMC7277258; doi:10.1098/rsos.192067)
Supplement: Supplementary Material [file rsos192067supp1.zip › Supplementary Material S1-S5/S5_CLAMP_Vegora/CLAMP analysis/Run/Physg3arcAZ_GRIDMet3arAZ/scoreres.csv]

	CCA1	CCA2	CCA3	CCA4
Akagawa_Spa,_Honshu	-1.27800138363867	-0.93045636047842	-0.573356012659613	-1.12905270365852
Alamos,_Sonora	1.17169724239453	-0.63608816366192	-0.595673771411594	-0.572695599447027
Allens_Park,_Colorado	-0.369868881508960	1.10099085623019	1.23819866926870	0.537999214490868
Alyeska,_Alaska	-0.723696781042232	0.585306910478251	-0.0857277725502548	-0.464593044048182
Amagi-toge_,_Honshu	-1.36206078300852	-0.636482483807137	-1.12413946887225	0.0721255074610173
Anbo-west,_Yakushima	0.510331038235905	-2.48213080647697	-0.541072498994269	4.01263088808138
Aoba,_Honshu	-1.24673470098562	-0.877048804765876	-0.643955627024514	-2.16943424376483
Arakawa_Dam,_Yakushima	-0.258876623219952	-1.73275233681001	-1.11419592244460	3.04231206094938
Arendtsville,_Pennsylvania	-1.11757221818243	0.269263432538526	0.0586395787419519	-1.61964966464229
Auburn,_California	0.615898724582906	0.307600614943502	1.55213168793864	-0.174729424367095
Avon_Park,_Florida	1.37717240550758	-1.09608455596210	0.69307916788228	-0.326324350265302
Baie_d'Magenta,_New_Caledonia	1.47415679288311	-1.16529736306219	2.44690566296344	-0.301875179649531
Bandon,_Oregon	-0.312564927280114	-0.141825359929445	0.132320544186746	0.400161969872588
Bartlett_Resvr.,_Arizona	2.25012004726488	1.07639095586589	-3.39640993564945	-1.62411591541935
Battle_Cr.,_Maryland	-0.938185501846023	-0.37605691754056	0.0697820105758411	0.513646798946676
Beaufort,_South_Carolina	0.406388115261751	-1.03054259272836	1.56949503313540	-0.842967869427652
Blue_Canyon,_California	0.00581960235970141	0.79376579623079	1.56253119889979	0.0905215477228223
Borinquen,_Puerto_Rico	1.90809823655859	-0.27012592576308	2.15848096307492	-2.62814784684400
Bowman_Dam,_California	0.256103867501032	0.762012953527539	1.56359692307545	-0.54641147473335
Brunswick,_Georgia	0.945746925863807	-1.09123097411761	0.703024470231708	0.569158889104442
Buena_Vista,_Puerto_Rico	1.78350754649818	-0.957004701448767	1.94003503621292	-1.22607396661971
Bumping_Lake,_Washington	-0.400860673077809	1.13427314981829	0.474276033613114	0.392997128746535
Cabo_Rojo,_Puerto_Rico	1.95437452577560	-0.28647246518886	1.22157120086947	-2.58030554127835
Cabo_San_Lucas,_Baja_California_Sur	2.29365440471577	0.70930668281972	-2.05445422038347	-1.91382005110987
Cambalache,_Puerto_Rico	1.39085898763712	-1.91487279718620	0.379217214076410	-0.297600748906572
Camp_Pardee,_California	0.86760580868597	0.527398719047101	0.839753062073014	0.92613886774051
Canelo,_Arizona	0.852230147576153	0.842656065310724	-0.288397983374558	1.27480366472025
Canyon_Lake,_Arizona	2.35438428232574	1.20975823744583	-5.83307436486515	-0.64329913887641
Cape_Blanco,_Oregon	-0.410303518508696	0.147867460974367	0.895219195326131	-0.0730240854878663
Castle_Cr.,_Arizona	2.14932878110269	1.03657432819447	-3.09841317172679	-0.213361540194821
Cheesman_Resvr.,_Colorado	-0.625420365831825	1.78709843745881	0.953610867450448	1.86309847610566
Childs,_Arizona	1.44412243943832	0.94249999807092	-2.3786022018943	-0.533080873459803
Chuzenji-ko,_Honshu	-1.80853001847912	-0.581601155462237	-1.11477948430930	-2.71112392523271
Clallam_Bay,_Washington	-1.20753256627769	0.0790233405540252	0.916898231399903	-1.01253410567844
Clearwater,_Washington	-0.922834686576648	0.364101929724631	0.756312543312397	-0.212323829189053
Colfax,_California	0.427553268291403	0.0738569376644172	1.62919267891057	-0.061563051709746
Crown_King,_Arizona	0.39583130505351	0.475804362943243	1.16847573655125	0.912691599857751
Dannemora,_New_York	-1.47881371367817	0.772506321626144	-0.249340399118581	-2.08722559750195
Dillon,_Colorado	-0.0449392521628311	1.64438225129703	0.810486519226827	1.44925431805433
Donner_Lake,_California	-0.384642072876253	1.56539433422020	0.848385530819382	0.0881771257077228
Edenton,_North_Carolina	-0.0513227857480346	-1.29681656495390	0.269711278223058	0.999333530465251
Eklutna_Lake,_Alaska	-0.305420647749126	0.900905182226135	0.164553437238171	0.833459647664863
Empalme,_Sonora	2.15935138861707	0.760359786015894	-2.82597491657791	-0.353835925490139
Estes_Park,_Colorado	-0.540792134653601	1.45746080654043	1.13703042350700	0.828098357595837
Flagstaff_AP,_Arizona	0.110439470531777	1.41340931916383	0.141698693795504	1.03788170841017
Forestdale,_Arizona	0.169436524963325	0.712763673936892	0.982234640094475	2.51799639815139
Frederick,_Maryland	-0.744070777156405	-0.230780958107721	0.533399432503399	-0.903134277913342
Government_Camp,_Oregon	-0.796617012583494	0.705774589895082	0.445149159323407	-0.274344997678163
Grand_Lake,_Colorado	-0.329025010149606	1.19879567966652	0.464257728407173	2.19249441735897
Grayland_2_S,_Washington	-0.597754196154662	-0.316586648860744	0.525720408145274	-0.0558173938976122
Greer,_Arizona	-0.284512446795844	1.08592046248770	0.668657439794378	2.30108143635353
Guajatica,_Puerto_Rico	0.98164363665161	-2.28970188970533	0.99993410869513	-0.823606191877289
Guanica,_Puerto_Rico	1.98309074517703	-0.368567042784657	2.34243327912838	-3.19319749794569
Half_Moon_Bay,_California	0.112740095616370	0.362632142030281	1.26726245604234	-0.142716005155431
Hanawa-Obono,_Honshu	-1.36274974680105	-1.14803936064145	-1.17704939305126	-1.4147277650604
Hasayampa,_Arizona	-0.337179653089378	0.736009879438392	0.6642813408835	1.13291935906746
Higane_Shrine,_Honshu	-0.310492633428071	-0.552074683982432	-0.321087599961025	1.48677982877160
Homer,_Alaska	-0.4881233318253	0.881689785821118	-0.553857637576158	0.295479117190096
Hood_River,_Oregon	-0.854544421649472	0.566313391109411	0.806555402762573	-1.34312006659105
Jasper_Ridge,_California	0.565473692815921	0.460912797831489	1.32261485453297	0.118882130568081
Jemez_Springs,_New_Mexico	0.608389642018986	1.19085741326865	0.976553891838865	1.78816761377033
Jerome,_Arizona	0.928014309954727	0.98127124089631	-0.351421538892646	-0.0141493848779870
Junipine,_Arizona	-0.340090681218517	0.394009827283629	0.364861105501584	0.250181188585047
Kannami_1,_Honshu	-0.213867860846418	-1.12223080168529	-0.399922063497886	1.37448867367866
Kannami_2,_Honshu	-1.11630162310679	-0.54971836082447	-1.21362222698750	1.31112580975767
Keka,_Fiji	1.36561398782937	-2.70322878081328	1.48170752305473	-0.664367977712328
Kenai,_Alaska	-0.380326526914900	0.937762745504304	-0.630452686683615	-0.0611986968103041
Ketchikan,_Alaska	-0.372983530043126	0.952359845500282	-0.597826690237261	-0.0380382200223898
Kidogawa_1,_Honshu	-1.41558305849346	-0.661491339655816	-0.963973009463078	-0.96362606532472
Kidogawa_2,_Honshu	-1.01784043323254	-0.749982121139078	-0.97995113610075	0.0941736712204319
Kitt_Peak,_Arizona	0.624875918205979	0.68855871709973	1.28887387618818	-0.221829209703909
Kiyosumi,_Honshu	-0.293870742796698	-1.04993392850431	-0.547589033700381	1.93166097904011
Kogawa,_Hokkaido	-1.60361501379869	-0.673050041613513	-0.908832148070634	-2.73328923905866
Kure_Beach,_North_Carolina	0.802526818047434	-0.9353695233246	1.67101260065177	0.816341053421024
Lake_George,_Florida	0.667456818878789	-0.889033256203551	1.02456764589931	1.70254192187951
Lake_Granby,_Colorado	0.515245634473005	1.38244936348487	-0.282578427513908	2.54158728483384
Lake_Placid,_New_York	-1.54945011047255	0.525528741122047	-0.806437908683849	-1.43601646679394
Lake_Spaulding,_California	0.0543839094655855	1.01977776056835	0.565735244328324	-0.480748834647381
Lakeport,_California	0.47014280631366	0.50733488788197	0.682564266169097	0.787032071249594
Laurel_Mtn.,_Oregon	-0.640027741630901	0.986692772312067	0.583427047945356	0.260951262285997
Los_Alamos,_New_Mexico	0.132558473824350	0.700238781006523	1.10932289187162	1.20600149937651
Los_Divisaderos,_Baja_California_Sur	2.14196477467332	0.292204356686795	-0.487297326868943	-2.27521699035495
Maricao,_Puerto_Rico	1.50440052380882	-1.58982912468436	2.02283066448644	-1.96748387604034
Miami,_Arizona	1.24116530561074	0.893205767106673	-0.736665732846797	0.828747547438148
Mocuzari_A,_Sonora	1.72642797868251	-0.311796042394252	-1.37203177899354	-0.158621952263246
Mocuzari-B,_Sonora	1.80176310466041	-0.0893598827596278	-0.767675377684511	0.279564595454914
Monte_Guilarte,_Puerto_Rico	0.99409669256031	-1.69521236324498	1.13708379596254	-0.167657933480796
Mt._Koghis,_New_Caledonia	1.00814084127279	-2.26967734566205	2.19641715229667	-0.90584717927369
Mt._Pocono,_Pennsylvania	-1.35960640839447	0.538007383711754	-0.557189999683565	0.209143782231619
Mt._Tokura,_Honshu	-0.98203013196857	-1.18971827306576	-1.01504324827739	-0.894173391543884
Nagakubo,_Yakushima	0.398878744742326	-2.45143694861937	-0.213206234830170	2.40427930687215
Namarikawa,_Hokkaido	-1.39206226728665	-0.790297151299621	-0.423601479165883	-2.02579292149095
Natua,_Fiji	0.947040071750235	-2.48953901063616	1.73171320420537	-0.837886997223354
Natural_Bridge,_Arizona	0.350401979969936	0.375762398273128	0.603737978019162	0.633854568938405
Nederland,_Colorado	-0.688593984413366	1.42467286497258	0.689716878572576	0.482597908923342
Nekko_1,_Honshu	-0.227470337651854	-2.09841644711685	-1.45430077381178	2.58826719554415
Nekko_2,_Honshu	-1.07925697277872	-0.983624389684304	-1.56544922918281	0.54119393388533
Nestucca_River,_Oregon	-0.92193022634051	0.11796670581964	0.992786013999961	-0.291946421323478
New_Bern,_North_Carolina	-0.0450037500164897	-1.38678284793639	-0.155247976226964	1.25285615021779
Nibetsu,_Honshu	-1.33229906407206	-0.804490382663113	-0.313714180035260	-1.75577677639922
North_Bend,_Oregon	-0.329100998919683	0.00799303021349967	1.32179600727991	0.442162562316558
Nukabira,_Hokkaido	-1.89786994548861	-0.226600208897245	-0.69795575767291	-2.88893654811456
Nuri,_Sonora	1.08150308000987	0.0737161884325738	-1.73333215094245	-0.0965508265244332
Orlando,_Florida	1.23256573297414	-0.768845614716859	0.989859159519586	0.547148084078567
Pamlico_Sound,_North_Carolina	0.19819167482494	-0.654421232979816	0.451522541925658	2.0291299270491
Parkdale,_Oregon	-0.861139902085465	0.852424338945412	0.850181642539874	-1.61046080570843
Payson,_Arizona	0.69762697189771	0.743616640043617	0.283555314450207	0.784525901704036
Placerville,_California	0.0511744542457796	0.519277484270387	1.55018139476082	1.33868163659576
Port_Orford,_Oregon	-0.301174586732227	-0.0196057088128541	0.927284447565983	0.374838197499706
Portal,_Arizona	1.20268818807311	0.476135080688487	-0.318381775227698	0.86285353117587
Powers,_Oregon	-0.362678558888797	0.384107315810608	1.53133188704045	-0.952333514615029
Prescott__AP,_Arizona	0.326464627852959	1.04926059217698	0.68103019727179	-0.71866678625957
Pt._Grenville,_Washington	-0.83634810573587	0.0872030787089678	-0.0626946309997607	-0.598802257941688
Punkin_Center,_Arizona	1.65951312043317	1.10311040548148	-2.8098319146123	0.92810934385433
Quiriego,_Sonora	1.48385648586201	-0.269458898406096	-1.69501969353791	0.610496087992267
Red_Fleet,_Utah	0.459239727347852	1.19121965503394	-0.0302144687411621	2.72871621794217
Red_River,_New_Mexico	-0.416386487891351	1.48747559903652	0.947439871193464	1.90492825571103
Republic,_Washington	-1.16933023410700	0.986716506231495	0.807278798989085	-0.117824059745376
Rimrock_Lake,_Washington	-0.920415520645049	1.04305127691177	0.974481561285507	-1.34549427827721
Riv._Bleue,_New_Caledonia	1.06190769506756	-2.48914256248855	3.36152887716210	-2.13032012894771
River_Falls,_Wisconsin	-1.41921041943575	0.0500621633877965	-0.359532947287373	-0.754323530605693
Roosevelt_Lk.,_Arizona	1.99786207592488	1.24075089070282	-3.32124187934402	-0.344766179959527
S.I.E.R.C.,_Maryland	-0.841750975793411	-0.415545071927806	0.0176786457029910	-0.490908159323336
Saguaro_Lake,_Arizona	1.98433968915493	1.31962424749663	-2.26341976677792	-1.10655419966674
San_Bartolo,_Baja_California_Sur	1.62095014728301	0.889418794253146	-2.00339842946723	-0.968227137322333
Sanno-dake,_Kyushu	-0.253350045215155	-2.07884963094710	-1.02240994205088	3.48416112892069
Santa_Cruz,_California	0.253166487283753	0.184275367416512	1.5888025068996	0.0575088168883496
Santa_Rita,_Arizona	1.2290512558008	0.916956661262676	-0.985360998531254	0.288205687005218
Santiago,_Baja_California_Sur	1.92026772337186	0.398789409949768	-0.672681765347389	-1.42829979999279
Sanze,_Honshu	-1.02486275675244	-1.24842187880731	-0.890843420548875	-1.14402021360006
Satus_Pass_2_SSW,_Washington	-0.773944888380602	0.846266546763868	1.16493412290793	-1.65107711905518
Seqaqa,_Fiji	0.525843243305619	-3.10081407352763	1.57641596471788	0.381324234550798
Seward,_Alaska	-0.85713175779289	0.732480716025946	0.337778100526065	-0.455465170465802
Sheep_Mtn.,_Alaska	-0.115805646207097	1.03063079810285	-0.0581754501839231	0.12256533143919
Sierra_Ancha,_Arizona	0.755137411815496	0.429765543104669	-0.0732825564460502	1.59976728029169
Sierraville,_California	-0.179807858094050	1.25392033968499	1.18675474544915	0.600759633758397
Silver_Bell,_Arizona	2.38005863706385	1.25531385665794	-5.61646205876352	-0.811542543766146
Simmonsville,_South_Carolina	1.08107259224637	-0.563259057390023	2.23014095319509	-0.78444263466804
Soda_Springs,_California	-0.173682911057934	1.59770378266314	1.20642570720370	0.757059047068494
Sta._Catalina_Mts.,_Arizona	-0.237416929365916	0.678847965905949	1.52329584063380	0.271674035374634
Stroudsburg,_Pennsylvania	-1.04008115736352	0.0697328921242984	-0.0935241281063503	-2.06485567696719
Suganuma,_Honshu	-2.11677728001954	0.195016877235950	-1.32962147824411	-2.11732075456147
Superior,_Arizona	2.01638988919273	1.24339280936532	-4.17279944239417	0.469279711445271
Susua_Alta,_Puerto_Rico	1.92635006084313	-0.394809546584774	1.25795330018483	-2.43194263464030
Tadenoumi,_Honshu	-2.03783735661140	-0.307048055993679	-1.11314028245706	-2.25727593274944
Tahosa_Creek,_Colorado	-0.222721514802248	1.22689169784519	0.760861817038377	2.54556806573073
Takinosawa,_Honshu	-1.01797961703614	-1.10965742093780	-0.866353180426853	-1.35528124711087
Talkeetna,_Alaska	-0.448206847247062	0.706371974132341	-0.236612008906381	0.186402098658879
Tatsuta-yama,_Kyushu	-0.286821145996218	-1.36803996522560	-0.709328939852673	2.62473534917407
Tazawa-ko,_Honshu	-1.40742349142480	-0.987245231425166	-1.03298437010812	-2.50922266001946
Teshio,_Hokkaido	-1.54255621240685	-0.871092868239043	-0.472071264497518	-3.36738007630493
Three_Lynx,_Oregon	-0.776933429235597	0.658349614751646	0.812429770641116	-1.04759403866322
Tierra_Amarilla,_New_Mexico	0.0502171427462114	1.46926904612315	0.307999519432278	2.26826353291537
Todos_Santos,_Baja_California_Sur	2.31109634797131	1.02274882573533	-2.40723679053211	-2.13309998318601
Toga-take,_Kyushu	-0.0507738821713871	-2.12684743612407	-0.975135610205722	4.87875572370866
Toro_Negro,_Puerto_Rico	0.800683417305975	-1.62261827125673	0.977368637899773	0.617617331451359
Toya-ko,_Hokkaido	-1.58361331607905	-0.57166439094969	-0.930253898864792	-2.21210659023984
Tres_Hermanos,_Sonora	1.58509380973074	-0.155752645829611	-0.291506624244519	-0.819916960560388
Trout_Lake,_Washington	-0.798279219819857	0.556179251937458	1.18551572661215	-1.46503775580161
Troutdale,_Oregon	-0.654448223577577	0.223120616016751	0.84145612845274	-0.521883631546701
Tunkhannock,_Pennsylvania	-1.36071650868464	0.471748751108499	0.0528354615551004	-2.28940721784984
Umedaira,_Honshu	-0.885359060626948	-0.948354710210635	-0.955535796118533	0.123930720335587
Walnut_Cr.,_Arizona	0.531924957208164	1.38270911052470	-0.543238484747355	1.63686809291981
Wanakena,_New_York	-1.37637751081188	0.715997239747576	-0.370293908439848	-0.259850347230467
Wind_River,_Washington	-0.907362133010975	0.298215861598178	0.917849158715356	-1.82408461037708
Wolf_Creek,_Colorado	-0.460950704164309	0.72904651127736	0.123832105682352	2.40598010901593
Yakusugi_1080_m,_Yakushima	-0.796896343450318	-1.52701263863784	-1.13022693912266	2.41444644028884
Yakusugi_1350_m,_Yakushima	-0.901472027215729	-1.09582256578807	-0.98822740812289	2.09916235466318
Yakusugi_260_m,_Yakushima	-0.114960097878806	-2.45641487962097	-1.03482048291704	3.85882989681561
Yakusugi_420_m,_Yakushima	-0.0781988890370552	-2.37030435920379	-1.13732572162503	4.11117651159181
Yakusugi_800_m,_Yakushima	-0.546682885998582	-2.22592451860204	-1.48080003997632	3.00122064030439
Yava,_Arizona	1.30918419240211	1.41604595119614	-2.11209449911315	0.623355155374768
Zozu-san,_Shikoku	-0.278355962362028	-1.36691209199624	-0.132782999301213	0.419980413761356
Vegora	-1.00598548062979	-0.887537498633995	0.211629762928366	-2.09618190818492
MAT	0.86542291338185	-0.418662977257336	-0.102165361504516	-0.161330895635031
WMMT	0.73732394213318	-0.278002554777026	-0.504730799913711	-0.0914674141507876
CMMT	0.842841662519384	-0.412421098984057	0.115303773576174	-0.178400339996832
GROWSEAS	0.856248698813	-0.428214165944117	-0.101301567279109	-0.169373752812673
GSP	0.127648229665647	-0.970682730035095	0.0795849925381968	0.146892306204857
MMGSP	-0.321991613651659	-0.888423682325569	-0.135531184443677	0.150150433653508
Three_WET	-0.237784924866914	-0.709573662649015	0.184146948404789	0.074035052332732
Three_DRY	-0.344199757496586	-0.80521152431475	0.142784595931118	-0.0768958233505767
RH	-0.411389366323923	-0.685902608504197	0.248517777965776	-0.415493481977394
SH	0.496471650156925	-0.776044035790456	0.194862984067604	-0.274217186556154
ENTHAL	0.654587984942124	-0.688726056132809	0.102004608201884	-0.247707072754391
Lobed	-0.324496466948316	0.290158758757031	0.106144990017355	0.0199048119803643
No.Teeth	0.503374348480799	-0.164993156769814	-0.0121148929561147	-0.00303068933988022
Regular.teeth	-0.435604426863262	0.0738228851400072	-0.0176173157692124	-0.0129201930405909
Close.teeth	-0.411278413778209	0.177242464124408	-0.00664297822950174	-0.0147387582885874
Round.teeth	-0.0398914502226442	0.149409217724502	0.084713661090019	0.097227126493985
Acute.teeth	-0.559873265035833	0.0058788911687929	-0.100457558438816	-0.073538938923835
Compound.teeth	-0.574254846975359	0.148770605960942	0.0393609143490585	-0.081917961701349
Nanophyll	1.05397263332648	0.561345402999865	-0.899354828430028	-0.149844837064783
Leptophyll.1	0.633691340248165	0.520063919004275	-0.333767954572924	-0.0106527390519051
Leptophyll.2	0.312117482479483	0.450538838308415	0.0318048078157448	0.0796464173305147
Microphyll.1	0.114588740719163	0.166356718120845	0.0985248965865484	0.0888089391689108
Microphyll.2	-0.0981183115097793	-0.133978543825179	0.0290477159578421	0.0603183656600197
Microphyll.3	-0.195702119175240	-0.337653004505759	0.00800901692290975	-0.0275346407516892
Mesophyll.1	-0.228282285937398	-0.459421388871434	0.0553471853230073	-0.135047629709929
Mesophyll.2	-0.144983345881381	-0.568792184124525	0.274771605066669	-0.191596496201854
Mesophyll.3	-0.111181501054742	-0.657913254869788	0.310784010206223	-0.245127210800301
Emarginate.apex	0.802535810523489	-0.126646646104257	0.116772118179112	-0.227869839163326
Round.apex	0.366901712833665	0.123886334735915	0.0833267949409413	-0.0042594685755033
Acute.apex	-0.186024614592905	0.110405092440592	-0.0148422948461486	0.00402220003655207
Attenuate.apex	-0.342126431170985	-0.554975398924375	-0.201232984726090	0.0536031067821989
Cordate.base	-0.247509270643462	0.122074447790869	-0.0325132337084773	-0.0966679044011647
Round.base	0.0244920191001052	0.0212595170968476	-0.0107126136900675	0.0539780295298868
Acute.base	0.300753670894067	-0.186423336636862	0.0214087838417701	0.00851933235221129
L.W..1.1	-0.402325452858137	0.364160044412894	0.118963665400235	0.0151856767168183
L.W.1.2.1	0.0267076403931373	0.0265798488573648	-0.0257062020324901	-0.100450836200690
L.W.2.3.1	0.130374610490879	-0.246797873899866	0.0383573015460892	0.0840303686655454
L.W.3.4.1	0.234334142915114	-0.117471730378357	-0.0775089415682264	0.238797548354486
L.W..4.1	0.39608854281294	0.297873746828103	-0.162483253213120	0.211073249687668
Obovate	0.401570123519963	0.147650720165279	0.0671595587584036	-0.0566861844179384
Elliptic	-0.0401312241742084	-0.191745176471494	-0.0465363676926840	0.0437564117188217
Ovate	0.0142864722343317	0.130481394298459	0.0161305637064431	-0.00337202651890587
