# Supplementary material for: Messinian vegetation and climate of the intermontane Florina–Ptolemais–Servia Basin, NW Greece inferred from palaeobotanical data: how well do plant fossils reflect past environments?
Source: R Soc Open Sci. 2020 May 27;7(5):192067. doi: 10.1098/rsos.192067 (PMC7277258; doi:10.1098/rsos.192067)
Supplement: Supplementary Material [file rsos192067supp1.zip › Supplementary Material S1-S5/S1_Climatic_parameters_NLR.xlsx]

## Sheet: Table S1(1)
Supplementary Material Tables S1 - Climatic paramters of NLR
Table S1 (1) - Climatic parameters for species of NLR
	Genus/section	Species	Reference	MAT low	MAT high	Range	MAT low 10%	MAT high 90%	CMMT low	CMMT high	Annual Precipitation (mm) low	Annual Precipitation (mm) high	Range	Annual Precipitation (mm) low 10%	Annual Precipitation (mm) high 90%
GYM: Ginkgoaceae	Ginkgo	Ginkgo biloba	Fang et al. 2011	6.2	21.8	15.6	7.76	20.24	-11.9	4.3	428	1997	1569	584.9	1840.1
GYM:Cupressaceae:Sequoioideae	Sequoia	Sequoia sempervirens (D.Don) Endl.	Thompson et al. 1999-2006	9.4	15.3	5.9	10	14.1	4.7	7.5	560	1800	1240	560	1605
GYM:Cupressaceae/Taxodioideae	Cryptomeria	Cryptomeria japonica D.Don	Fang et al. 2011	5.4	21	15.6	6.96	19.44	-3.5	6.6	741	1997	1256	866.6	1871.4
GYM:Cupressaceae/Taxodioideae	Glyptostrobus	Glyptostrobus pensilis (Staunton ex D.Don) K.Koch	Fang et al. 2011	10.6	23	12.4	11.84	21.76	-0.2	9	950	2148	1198	1069.8	2028.2
GYM:Cupressaceae/Taxodioideae	Taxodium	Taxodium distichum (L.) Rich.	Thompson et al. 1999-2006	12.6	24.1	11.5	15.6	20.9	-1.4	8.7	625	1630	1005	1135	1490
GYM:Cupressaceae/Taxodioideae	Taxodium	Taxodium mucronatum Ten.	Thompson et al. 1999-2006	13.9	26.6	12.7	14.9	23	8.6	14.5	290	2615	2325	485	1440
GYM:Cupressaceae:Taiwanioideae	Taiwania	Taiwania cryptomerioides Hayata	Fang et al. 2011	5.3	20.8	15.5	6.85	19.25	-2.4	6.9	950	2859	1909	1140.9	2668.1
GYM:Pinaceae	Cathaya	Cathaya argyrophylla Chun & Kuang	Fang et al. 2011	13.4	18	4.6	13.86	17.54	2.7	8.5	1132	1742	610	1193	1681
GYM:Pinaceae	Cedrus	Cedrus libani A.Rich.	Lieth 1999, GBIF	7	15	8	7.8	14.2	0.4	13.1	320.8	1151.9	831.1	403.91	1068.79
GYM:Pinaceae	Cedrus	Cedrus deodara (Roxb.) G.Don in Loud.	Fang et al. 2011	8	19	11	9.1	17.9	1,5*		1348	1348	0
GYM:Pinaceae	Keteleeria	Keteleeria davidiana (Bert.) Beissn. (=K. pubescens C.Y.Cheng & L.K.Fu) + K. davidiana var. Clacarea (C.Y.Cheng & L.K.Fu)	Fang et al. 2011	9.1	22.2	13.1	10.41	20.89	-2.5	4.3	677	2993	2316	908.6	2761.4
GYM:Pinaceae	Keteleeria	Keteleeria evelyniana Mast. (=K. hainanensis Chun & Tsiang)	Fang et al. 2011	5.4	21.3	15.9	6.99	19.71	-2.1	7.7	741	1495	754	816.4	1419.6
GYM:Pinaceae	Keteleeria	Keteleeria fortunei (A.Murray) Carrière + K. fortunei var. Cyclolepis (Flous) Silba	Fang et al. 2011	14.9	23	8.1	15.71	22.19	3.6	11.2	1070	2435	1365	1206.5	2298.5
Arecales:Arecaceae:Coryphoideae	Trachycarpea		Reichgelt et al. 2018	8.2	29.4	17.9	10.3	29.4	1.2	27.5	3.4
Arecales:Arecaceae:Coryphoideae	Chamaerops	Chamaerops humilis L.	Reichgelt et al. 2018, Lieth 1999, GBIF	6.2	33.4	27.2	8.92	30.68	4	6.2	142.4	927.4	785	220.9	848.9
Laurales:Lauraceae	Sassafras	Sassafras albidum (Natt.) Nees	Thompson et al. 1999-2006	5.6	22	16.4	9.3	19.2	-8.7	2.5	715	1630	915	806.5	1538.5
Laurales:Lauraceae	Sassafras	Sassafras tzumu (Hemsl.) Hemsl.	Fang et al. 2011	9.3	22.8	13.5	10.65	21.45	-3.3	5.7	670	2148	1478	817.8	2000.2
Laurales:Lauraceae	Sassafras	Sassafras randaiense (Hayata) Rehder	Fang et al. 2011	20.8	20.8	0				15.3		2445	2445		2200.5
Proteales:Platanaceae	Platanus	Platanus wrightii S.Watson (P. mexicana Moric.)	Thompson et al. 1999-2006	9.1	20	10.9	12.7	18	0.2	10.7	200	655	455	280	570
Proteales:Platanaceae	Platanus	Platanus occidentalis L.	Thompson et al. 1999-2006	5.4	21.8	16.4	8.7	18.8	-10.2	12.4	335	1630	1295	865	1620
Proteales:Platanaceae	Platanus	Platanus racemosa Nutt.	Thompson et al. 1999-2006	6.4	19.3	12.9	11.8	17.7	2.7	12.4	190	1085	895	290	475
Vitales: Vitaceae	Parthenocissus	Parthenocissus dalzielii Gagnep.	Fang et al. 2011	2.9	23.2	20.3	4.93	21.17	-6.3	17.5	808	2037	1229	930.9	1914.1
Vitales: Vitaceae	Parthenocissus	Parthenocissus feddei (H. Lév.) C. L. Li	Fang et al. 2011	10.2	24.2	14	11.6	22.8	-2.9	18.1	626	2435	1809	806.9	2254.1
Vitales: Vitaceae	Parthenocissus	Parthenocissus henryana (Hemsl.) Graebn. ex Diels et Gilg	Fang et al. 2011	9.3	18.9	9.6	10.26	17.94	-2.5	9.5	711	1559	848	795.8	1474.2
Vitales: Vitaceae	Parthenocissus	Parthenocissus laetevirens Rehder	Fang et al. 2011	10.2	22.2	12	11.4	21	-2.9	14.7	738	1997	1259	863.9	1871.1
Vitales: Vitaceae	Parthenocissus	Parthenocissus semicordata (Wall.) Planch.	Fang et al. 2011	-1.8	22.2	24	0.6	19.8	-10.2	15.1	320	1953	1633	483.3	1789.7
Vitales: Vitaceae	Parthenocissus	Parthenocissus suberosa Hand.-Mazz.	Fang et al. 2011	14.6	20.3	5.7	15.17	19.73	2.5	10.9	1211	1847	636	1274.6	1783.4
Vitales: Vitaceae	Parthenocissus	Parthenocissus tricuspidata (Siebold et Zucc.) Planch.	Fang et al. 2011	3.9	23.8	19.9	5.89	21.81	-14.5	18.1	367	3495	3128	679.8	3182.2
Sapindales:Sapindaceae:Hippocastanoideae	Acer sect. Pentaphylla	Acer buergerianum Miquel incl. 6 varieties	Fang et al. 2011	7.4	22.1	14.7	8.87	20.63	-5.6	4.3	70	2993	2923	362.3	2700.7
Sapindales:Sapindaceae:Hippocastanoideae	Acer sect. Pentaphylla	Acer griseum (Franch.) Pax	Fang et al. 2011	3.3	16.2	12.9	4.59	14.91	-12.7	-1.8	427	1492	1065	533.5	1385.5
Sapindales:Sapindaceae:Hippocastanoideae	Acer sect. Pentaphylla	Acer mandshuricum Maxim.	Fang et al. 2011	1.7	9.4	7.7	2.47	8.63	-20.1	-15.1	560	1005	445	604.5	960.5
Sapindales:Sapindaceae:Hippocastanoideae	Acer sect. Pentaphylla	Acer nikoense Maxim.	Fang et al. 2011	9.3	19.2	9.9	10.29	18.21	-1.7	3.8	994	1922	928	1086.8	1829.2
Sapindales:Sapindaceae:Hippocastanoideae	Acer sect. Pentaphylla	Acer paxii Franch. (=A. fengii Murray)	Fang et al. 2011	2	18.9	16.9	3.69	17.21	-7.2	5.6	797	1381	584	855.4	1322.6
Sapindales:Sapindaceae:Hippocastanoideae	Acer sect. Pentaphylla	Acer pentaphyllum Diesl	Fang et al. 2011	4.2	4.2	0			-4.1		926	926	0
Sapindales:Sapindaceae:Hippocastanoideae	Acer sect. Pentaphylla	Acer pilosum Maximowicz	Fang et al. 2011	3.3	13.5	10.2	4.32	12.48	-12.7	-6.2	132	655	523	184.3	602.7
Sapindales:Sapindaceae:Hippocastanoideae	Acer sect. Pentaphylla	Acer shihweii F.Chun & W.P.Fang	Fang et al. 2011		15.5	15.5	1.55	13.95	5.7		1248	1248	0
Sapindales:Sapindaceae:Hippocastanoideae	Acer sect. Pentaphylla	Acer sutchuenense Franch.	Fang et al. 2011	6.2	15.3	9.1	7.11	14.39	-2.4	1.4	964	1441	477	1011.7	1393.3
Sapindales:Sapindaceae:Hippocastanoideae	Acer sect. Pentaphylla	Acer sycopseoides F.Chun	Fang et al. 2011	15.6	19.2	3.6	15.96	18.84	5.5	7.8	1272	1710	438	1315.8	1666.2
Sapindales:Sapindaceae:Hippocastanoideae	Acer sect. Pentaphylla	Acer triflorum Kom.	Fang et al. 2011	1.7	7	5.3	2.23	6.47	-20.1	-16.2	561	1073	512	612.2	1021.8
Sapindales:Sapindaceae:Hippocastanoideae	Acer sect. Pentaphylla	Acer wangchii W.P.Fang	Fang et al. 2011	10.6	19.1	8.5	11.45	18.25	-0.2	6.3	1028	1381	353	1063.3	1345.7
Sapindales:Sapindaceae:Hippocastanoideae	Acer sect. Pentaphylla	Acer yuii W.Fang	Fang et al. 2011	4.3	4.3	0			-6.1	-6.1	671	671	0
Sapindales:Sapindaceae:Hippocastanoideae	Acer sect. Acer	Acer barbatum Michx.	Thompson et al. 1999-2006	14	20.2	6.2	15	18.9	1	5	725	1555	830	1150	1405
Sapindales:Sapindaceae:Hippocastanoideae	Acer sect. Acer	Acer caesium Wall. ex Brandis A. c. ssp. Giraldii	Fang et al. 2011	2	16.7	14.7	3.47	15.23	-7.7	0	341	1358	1017	442.7	1256.3
Sapindales:Sapindaceae:Hippocastanoideae	Acer sect. Acer	Acer grandidentatum Nutt.	Thompson et al. 1999-2006	-0.6	20.6	21.2	2.1	17.5	-11.6	-7.1	170	1175	1005	305	810
Sapindales:Sapindaceae:Hippocastanoideae	Acer sect. Acer	Acer heldreichii Orph. ex Boiss. + ssp. trauttveteri (Medw.) A.E.Murray Kalmia	Lieth 1999, GBIF	-8	25	33	-4.7	21.7	-8	0	460.8	2404	1943.2	655.12	2209.68
Sapindales:Sapindaceae:Hippocastanoideae	Acer sect. Acer	Acer pseudoplatanus L.	San-Miguel-Ayanz et al. 2016	-8.5	25.1	33.6	4	14	-8.5	1.2	477.6	2537.7	2060.1	500	1600
Sapindales:Sapindaceae:Hippocastanoideae	Acer sect. Acer	Acer saccharum Marshall +A. s. ssp. Nigrum (F.Michx.) + A. s. ssp. leucoderme Smal	Thompson et al. 1999-2006	-1.1	15.8	16.9	2.5	12.8	-19.2	-6.5	490	1525	1035	770	1185
Sapindales:Sapindaceae:Hippocastanoideae	Acer sect. Lithocarpa	Acer kungshanense W.P.Fang & C.Y.Chang	Fang et al. 2011	5.4	17.2	11.8	6.58	16.02	-2.1	9.1	741	1161	420	783	1119
Sapindales:Sapindaceae:Hippocastanoideae	Acer sect. Lithocarpa	Acer lungshengense W.P.Fang & L.C.Hu	Fang et al. 2011	12.7	19.1	6.4	13.34	18.46	2.1	6.5	1232	1740	508	1282.8	1689.2
Sapindales:Sapindaceae:Hippocastanoideae	Acer sect. Lithocarpa	Acer thomsonii Miq.	Fang et al. 2011	-1.5	20.5	22	0.7	18.3	-10.5	4.8	311	1607	1296	440.6	1477.4
Sapindales:Sapindaceae:Hippocastanoideae	Acer sect. Lithocarpa	Acer tsinglingense W.P.Fang & C.C.Hsieh	Fang et al. 2011	6.2	16.2	10	7.2	15.2	-4.9	-0.7	520	1489	969	616.9	1392.1
Sapindales:Sapindaceae:Hippocastanoideae	Acer sect. Lithocarpa	Acer leipoense W.P.Fang & T.P.Soong	Fang et al. 2011	10.8	10.8	0			1.6	1.6	1045	1045	0
Sapindales:Sapindaceae:Hippocastanoideae	Acer sect. Lithocarpa	Acer macrophyllum Pursh	Thompson et al. 1999-2006	0.2	17.1	16.9	5.5	13.5	-8.4	0.6	305	4370	4065	610	2475
Sapindales:Sapindaceae:Hippocastanoideae	Acer sect. Lithocarpa	Acer sinopurpurascens Cheng	Fang et al. 2011	13.4	17.2	3.8	13.78	16.82	1.5	3.5	1211	1791	580	1269	1733
Sapindales:Sapindaceae:Hippocastanoideae	Acer sect. Lithocarpa	Acer sterculiaceum Wallich	Fang et al. 2011	-1.8	14.5	16.3	-0.17	12.87	-10.2	3.3	320	1164	844	404.4	1079.6
Sapindales:Sapindaceae:Hippocastanoideae	Acer sect. Platanoidea	Acer acutum W.P.Fang	Fang et al. 2011	13.4	18.2	4.8	13.88	17.72	1.5	4.1	1363	1922	559	1418.9	1866.1
Sapindales:Sapindaceae:Hippocastanoideae	Acer sect. Platanoidea	Acer amplum Rehder, incl. 3 var.	Fang et al. 2011	1.2	21.2	20	3.2	19.2	-7.1	5.5	578	1997	1419	719.9	1855.1
Sapindales:Sapindaceae:Hippocastanoideae	Acer sect. Platanoidea	Acer chunii W.P.Fang	Fang et al. 2011	15.7	15.7	0			5.8	5.8	1433	1433	0
Sapindales:Sapindaceae:Hippocastanoideae	Acer sect. Platanoidea	Acer miaotaiense Tsoong	Fang et al. 2011	7.4	15.9	8.5	8.25	15.05	-4.2	0.1	632	1638	1006	732.6	1537.4
Sapindales:Sapindaceae:Hippocastanoideae	Acer sect. Platanoidea	Acer shenkanense W.P.Fang & C.C.Fu	Fang et al. 2011	1.6	16.9	15.3	3.13	15.37	-8	0.2	562	1280	718	633.8	1208.2
Sapindales:Sapindaceae:Hippocastanoideae	Acer sect. Platanoidea	Acer campestre L.	San-Miguel-Ayanz et al. 2016	2	17	15	6	14	-6	9	450	1400	950	500	1200
Sapindales:Sapindaceae:Hippocastanoideae	Acer sect. Platanoidea	Acer cappadocicum Gled. + ssp. Divergens (C.Koch ex Pax) E. Murr. + ssp. Sinicum (Rehder) Handel-Manzzetti	Lieth 1999, GBIF	-1.1	18.9	20	0.9	16.9	-9.1	5.5	321	1446	1125	433.5	1333.5
Sapindales:Sapindaceae:Hippocastanoideae	Acer sect. Platanoidea	Acer pictum Thunb. In Murray (A. mono Maxim.)+ ssp. Macropterum (W.P.Fang) + ssp. Tricuspis (Rehder) Ohashi + ssp. Pubigerum (W.P.Fang) Y.S.Chen + ssp. Pictum ( + spp. Mono (Maxim.) Ohashi	San-Miguel-Ayanz et al. 2016	-0.2	18.6	18.8	1.68	16.72	-23.8	-4	583	1828	1245	707.5	1703.5
Sapindales:Sapindaceae:Hippocastanoideae	Acer sect. Platanoidea	Acer truncatum Bunge	Fang et al. 2011	-0.2	17.1	17.3	1.53	15.37	-23.8	-5.4	304	1689	1385	442.5	1550.5
Sapindales:Sapindaceae:Hippocastanoideae	Acer sect. Platanoidea	Acer longipes Franch. ex Rehder (=A. nayongense Fang)	Fang et al. 2011	9.3	18.2	8.9	10.19	17.31	-2.5	3.1	741	1997	1256	866.6	1871.4
Sapindales:Sapindaceae:Hippocastanoideae	Acer sect. Platanoidea	Acer tenellum Pax	Fang et al. 2011	13.4	15.3	1.9	13.59	15.11	2.6	3.3	1148	1448	300	1178	1418
Sapindales:Sapindaceae:Hippocastanoideae	Acer sect. Platanoidea	Acer tibetense W.P.Fang	Fang et al. 2011	5.3	5.3	0			-2.4	-2.4	961	961	0
Sapindales:Sapindaceae:Hippocastanoideae	Acer sect. Rubra	Acer pycnathum Koch	Lieth 1999, GBIF	10.8	15.9	5.1	11.31	15.39	-1.4		1069.4	2654.9	1585.5	1227.95	2496.35
Sapindales:Sapindaceae:Hippocastanoideae	Acer sect. Rubra	Acer rubrum L.	Thompson et al. 1999-2006	-1.1	23.8	24.9	3.3	18.7	-19.5	-9.2	550	1630	1080	795	1385
Sapindales:Sapindaceae:Hippocastanoideae	Acer sect. Rubra	Acer saccharinum L.	Thompson et al. 1999-2006	1.3	20	18.7	16.3	19.42	-16.6	-7.1	585	1605	1020	775	1355
Fagales:Betulaceae:Betuloideae	Alnus subgen. Alnus	Alnus cremastogyne Burkill	Fang et al. 2011	2.2	18.7	16.5	3.85	17.05	1.8	9.9	1014	1607	593	1073.3	1547.7
Fagales:Betulaceae:Betuloideae	Alnus subgen. Alnus	Alnus ferdinandi-coburgii C.K.Schneid.	Fang et al. 2011	5.4	18.9	13.5	6.75	17.55	-2.1	6.1	741	1454	713	812.3	1382.7
Fagales:Betulaceae:Betuloideae	Alnus subgen. Alnus	Alnus glutinosa (L.) Gaertn.	San-Miguel-Ayanz et al. 2016	1	18	17	3	14.5	-12	11	400	2400	2000	500	1800
Fagales:Betulaceae:Betuloideae	Alnus subgen. Alnus	Alnus hirsuta Turcz. ex Rupr.	Fang et al. 2011	-5.8	13.8	19.6	-3.84	11.84	-29.8	-17	404	1073	669	470.9	1006.1
Fagales:Betulaceae:Betuloideae	Alnus subgen. Alnus	Alnus incana (L.) Moench. (=A. rugosa, A. tenuifolia)	Thompson et al. 1999-2006	-10.2	11.2	21.4	-4.7	5.6	-30.9	-19.7	220	2520	2300	355	1080
Fagales:Betulaceae:Betuloideae	Alnus subgen. Alnus	Alnus japonica (Thunb.) Steud.	Fang et al. 2011	2.2	19.1	16.9	3.89	17.41	-17.4	-0.8	561	1997	1436	704.6	1853.4
Fagales:Betulaceae:Betuloideae	Alnus subgen. Alnus	Alnus nepalensis D.Don	Fang et al. 2011	-1.8	21.7	23.5	0.55	19.35	-10.2	6.7	320	1736	1416	461.6	1594.4
Fagales:Betulaceae:Betuloideae	Alnus subgen. Alnus	Alnus oblongifolia Torr.	Thompson et al. 1999-2006	6.6	18.1	11.5	7.4	15.9	-2.1	2	195	890	695	315	690
Fagales:Betulaceae:Betuloideae	Alnus subgen. Alnus	Alnus rhombifolia Nutt.	Thompson et al. 1999-2006	0.9	18.7	17.8	7.5	15.1	-9.6	3	170	2555	2385	408.5	2316.5
Fagales:Betulaceae:Betuloideae	Alnus subgen. Alnus	Alnus rubra Bong.	Thompson et al. 1999-2006	-3.7	15.1	18.8	2.1	10.8	-15.6	-0.1	310	4685	4375	747.5	4247.5
Fagales:Betulaceae:Betuloideae	Alnus subgen. Alnus	Alnus trabeculosa Hand.-Mazz.	Fang et al. 2011	12.6	21.8	9.2	13.52	20.88	1.1	4.9	753	1997	1244	877.4	1872.6
Fagales:Betulaceae:Betuloideae	Alnus subgen. Clethropsis	Alnus formosana (Burkill) Makino	Fang et al. 2011	17.1	24.1	7	17.8	23.4	11.2	14.8	1751	2993	1242	1875.2	2868.8
Malvales:Malvaceae:Tilioideae	Craigia	Craigia kwangsiensis Sue	Fang et al. 2011	19.8	19.8	0			11.1	11.1	1182	1182	0
Malvales:Malvaceae:Tilioideae	Craigia	Craigia yunnanensis W.W.SM et W.E. Evans	Fang et al. 2011	13.2	21	7.8	13.98	20.22	6.3	9.9	1074	1688	614	1135.4	1626.6
Fagales:Juglandaceae:Juglandoideae	Pterocarya sect. Platyptera	Pterocarya macroptera Batalin	Fang et al. 2011	2.2	18.3	16.1	3.81	16.69	-6.7	-1.7	373	922	549	427.9	867.1
Fagales:Juglandaceae:Juglandoideae	Pterocarya sect. Platyptera	Pterocarya rhoifolia Siebold & Zucc.	Lieth 1999, GBIF	11.9	11.9	0			-2	-2	747	747	0
Fagales:Juglandaceae:Juglandoideae	Pterocarya sect. Pterocarya	Pterocarya fraxinifolia (Poiret) Spach	Lieth 1999, GBIF	7	17	10	8	16	-3.8	3	534	2404	1870	721	2217
Fagales:Juglandaceae:Juglandoideae	Pterocarya sect. Pterocarya	Pterocarya hupehensis Skan	Fang et al. 2011	3.9	17.4	13.5	5.25	16.05	-13.7	-1.7	367	1571	1204	487.4	1450.6
Fagales:Juglandaceae:Juglandoideae	Pterocarya sect. Pterocarya	Pterocarya stenoptera C.DC.	Fang et al. 2011	2.6	22.4	19.8	4.58	20.42	-14.9	3.3	367	2680	2313	598.3	2448.7
Fagales:Juglandaceae:Juglandoideae	Pterocarya sect. Pterocarya	Pterocarya tonkinensis (Franch.) Dode	Fang et al. 2011	11.1	21	9.9	12.09	20.01	1.8	9.9	1014	1607	593	1073.3	1547.7
Rosales:Ulmaceae	Zelkova	Zelkova carpinifolia (Pallas) K.Koch	Lieth 1999, GBIF	8.6	17.8	9.2	10.38	16.88	-8	3	198	2404	2206	418.6	2183.4
Rosales:Ulmaceae	Zelkova	Zelkova schneideriana Hand.-Mazz.	Fang et al. 2011	5.3	21.3	16	7.43	19.7	-2.9	4.4	512	1893	1381	650.1	1754.9
Rosales:Ulmaceae	Zelkova	Zelkova serrata (Thunb.) Makino	Fang et al. 2011	7.4	21.7	14.3	9.57	20.27	-6.9	2.8	512	2713	2201	732.1	2492.9
Rosales:Ulmaceae	Zelkova	Zelkova sinica C.K.Schneid.	Fang et al. 2011	2.6	19.7	17.1	4.57	17.99	-10	-0.4	373	1694	1321	505.1	1561.9
Rosales:Ulmaceae	Ulmus subg. Oreoptelea sect. Blepharocarpus	Ulmus americana L.	Thompson et al. 1999-2006	-5.8	24.8	30.6	-3.46	23.18	-29.8	-11.1	21	3495	3474	164.4	3182.2
Rosales:Ulmaceae	Ulmus subg. Oreoptelea sect. Blepharocarpus	Ulmus laevis Pall.	San-Miguel-Ayanz et al. 2016	-2.3	22.6	24.9	1.6	18	-23.1	-5.1	325	1630	1305	480	1330
Rosales:Ulmaceae	Ulmus subg. Oreoptelea sect. Chartoptelea	Ulmus alata Michx.	Thompson et al. 1999-2006	10.8	22.5	11.7	13.5	19.4	-0.6	5.4	730	1620	890	1030	1425
Rosales:Ulmaceae	Ulmus subg. Oreoptelea sect. Chartoptelea	Ulmus mexicana (Liebm.) Planch.	Lieth 1999, GBIF
Rosales:Ulmaceae	Ulmus subg. Oreoptelea sect. Trichoptelea	Ulmus crassifolia Nutt.	Thompson et al. 1999-2006	15.5	23.8	8.3	17.2	22.7	3.4	8.4	450	1490	1040	570	1320
Rosales:Ulmaceae	Ulmus subg. Oreoptelea sect. Trichoptelea	Ulmus serotina Sargent	Thompson et al. 1999-2006	12.6	17.3	4.7	14.1	16.9	-1.6	3	1010	1410	400	1055	1395
Rosales:Ulmaceae	Ulmus subg. Oreoptelea sect. Trichoptelea	Ulmus thomasii Sarg.	Thompson et al. 1999-2006	3.3	15.4	12.1	5.7	11.6	-16.9	-6.7	525	1520	995	750	1520
Rosales:Ulmaceae	Ulmus subg. Ulmus sect. Lanceifoliae	Ulmus lanceifolia Roxb.	Fang et al. 2011	8.6	24.8	16.2	10.22	23.18	1.3	11.2	1028	1776	748	1102.8	1701.2
Rosales:Ulmaceae	Ulmus subg. Ulmus sect. Microptelea	Ulmus parvifolia Jacq.	Fang et al. 2011	3.9	24.1	20.2	5.92	22.08	-13.7	2.7	367	3495	3128	679.8	3182.2
Rosales:Ulmaceae	Ulmus ubg. Ulmus sect. Ulmus	Ulmus androssowii Litw.	Fang et al. 2011	-1.1	18.9	20	0.9	16.9	-9.1	6.1	321	1502	1181	439.1	1383.9
Rosales:Ulmaceae	Ulmus ubg. Ulmus sect. Ulmus	Ulmus davidiana Planch.	Fang et al. 2011	1.2	15.5	14.3	2.63	14.07	-20.1	-6.8	309	1077	768	385.8	1000.2
Rosales:Ulmaceae	Ulmus ubg. Ulmus sect. Ulmus	Ulmus glabra Huds.	San-Miguel-Ayanz et al. 2016	2.5	19	16.5	4.5	12	-7.5	10	400	2500	2100	550	1400
Rosales:Ulmaceae	Ulmus ubg. Ulmus sect. Ulmus	Ulmus glaucescens Franch.	Fang et al. 2011	-4.1	15.5	19.6	-2.14	13.54	-17.3	2.1	63	1077	1014	164.4	975.6
Rosales:Ulmaceae	Ulmus ubg. Ulmus sect. Ulmus	Ulmus laciniata Mayr	Fang et al. 2011	-0.2	13.8	14	1.2	12.4	-23.8	-11.1	202	1073	871	289.1	985.9
Rosales:Ulmaceae	Ulmus ubg. Ulmus sect. Ulmus	Ulmus macrocarpa Hance	Fang et al. 2011	-5.8	17.6	23.4	-3.46	15.26	-29.8	5.6	195	1621	1426	337.6	1478.4
Rosales:Ulmaceae	Ulmus ubg. Ulmus sect. Ulmus	Ulmus minor Mill.	San-Miguel-Ayanz et al. 2016	4	17	13	6	15	-6	12.5	400	1400	1000	500	1000
Rosales:Ulmaceae	Ulmus ubg. Ulmus sect. Ulmus	Ulmus pumila L.	Fang et al. 2011	-5.8	21.6	27.4	-3.06	18.86	-29.8	-4.8	21	1770	1749	195.9	1595.1
Rosales:Ulmaceae	Ulmus ubg. Ulmus sect. Ulmus	Ulmus rubra Muhl.	Thompson et al. 1999-2006	1.9	20.1	18.2	6.3	17	-16.7	-6.7	485	1560	1075	750	1320
Rosales:Ulmaceae	Ulmus ubg. Ulmus sect. Ulmus	Ulmus szechuanica W.P.Fang	Fang et al. 2011	14.1	18.2	4.1	14.51	17.79	1.6	4.1	950	1922	972	1047.2	1824.8
Rosales:Ulmaceae	Ulmus	Ulmus bergmanniana C.K.Schneid.	Fang et al. 2011	2.2	19.4	17.2	3.92	17.68	-7.7	2.1	512	1922	1410	653	1781
Rosales:Ulmaceae	Ulmus	Ulmus castaneifolia Hemsl.	Fang et al. 2011	12.7	21	8.3	13.53	20.17	1.5	5.4	1082	1997	915	1173.5	1905.5
Rosales:Ulmaceae	Ulmus	Ulmus changii W.C.Cheng	Fang et al. 2011	11	23.6	12.6	12.26	22.34	1.5	5.3	916	1997	1081	1024.1	1888.9
Rosales:Ulmaceae	Ulmus	Ulmus elongata L.K.Fu & C.S.Ding	Fang et al. 2011	14.4	18.6	4.2	14.82	18.18	2.1	9.3	1436	1950	514	1487.4	1898.6
Rosales:Ulmaceae	Ulmus	Ulmus lamellosa C.Wang & S.L.Chang	Fang et al. 2011	3.7	13.5	9.8	4.68	12.52	-14.4	-4	304	640	336	337.6	606.4
Rosales:Ulmaceae	Ulmus	Ulmus microcarpa L.K.Fu	Fang et al. 2011	5.3	5.3	0			-2.4	-2.4	961	961	0
Rosales:Ulmaceae	Ulmus	Ulmus prunifolia W.C.Cheng & L.K.-Fu	Fang et al. 2011	14.2	14.2	0			3.3	3.3	1303	1303	0
Rosales:Ulmaceae	Ulmus	Ulmus uyematsui Hayata	Fang et al. 2011	18.5	18.5	0			13.2	13.2	2563	2563	0
Fagales:Betulaceae:Coryloideae	Carpinus	Carpinus betulus L.	Lieth 1999, GBIF	5.5	17.8	12.3	6.73	16.57	-6.8	9.8	198	1331.7	1133.7	311.37	1218.33
Fagales:Betulaceae:Coryloideae	Carpinus	Carpinus caroliniana Walter	Thompson et al. 1999-2006	2.5	28.2	25.7	6.1	19.5	-16.5	26.5	600	3810	3210	810	1395
Fagales:Betulaceae:Coryloideae	Carpinus	Carpinus chuniana Hu	Fang et al. 2011	13.5	21.2	7.7	14.27	20.43	2.6	12.5	744	1114	370	781	1077
Fagales:Betulaceae:Coryloideae	Carpinus	Carpinus cordata Blume	Fang et al. 2011	1.9	17.1	15.2	3.42	15.58	-20.1	5	367	1828	1461	513.1	1681.9
Fagales:Betulaceae:Coryloideae	Carpinus	Carpinus dayongiana K.W.Liu & Q.Z.Lin	Fang et al. 2011	15.7	15.7	0	15.7	15.7	4	4	1421	1421	0	1421	1421
Fagales:Betulaceae:Coryloideae	Carpinus	Carpinus fangiana Hu	Fang et al. 2011	2.6	17.9	15.3	4.13	16.37	-7	10.9	822	1740	918	913.8	1648.2
Fagales:Betulaceae:Coryloideae	Carpinus	Carpinus fargesiana H.J.P.Winkl.	Fang et al. 2011	2	16.6	14.6	3.46	15.14	-7.8	8.2	520	1663	1143	634.3	1548.7
Fagales:Betulaceae:Coryloideae	Carpinus	Carpinus hebestroma Yamam.	Fang et al. 2011	16.4	16.4	0	16.4	16.4	11.5	11.5	2499	2499	0	2499	2499
Fagales:Betulaceae:Coryloideae	Carpinus	Carpinus henryana H.J.P.Winkl.	Fang et al. 2011	2.2	18.5	16.3	3.83	16.87	-7	8.6	632	1590	958	727.8	1494.2
Fagales:Betulaceae:Coryloideae	Carpinus	Carpinus hupeana Hu	Fang et al. 2011	9.3	16.7	7.4	10.04	15.96	-2.9	5	622	1828	1206	742.6	1707.4
Fagales:Betulaceae:Coryloideae	Carpinus	Carpinus kawakamii Hayata	Fang et al. 2011	16.2	22.2	6	16.8	21.6	8.5	17.7	1716	2992	1276	1843.6	2864.4
Fagales:Betulaceae:Coryloideae	Carpinus	Carpinus kweichouensis Hu	Fang et al. 2011	13.4	20.5	7.1	14.11	19.79	3.6	15.1	1049	1607	558	1104.8	1551.2
Fagales:Betulaceae:Coryloideae	Carpinus	Carpinus londoniana H.G.P.Winkl.	Fang et al. 2011	11.1	24.1	13	12.4	22.8	1.8	18.7	976	1997	1021	1078.1	1894.9
Fagales:Betulaceae:Coryloideae	Carpinus	Carpinus microphylla Z.C.Chen ex Y.S.Wang & J.P.Huang	Fang et al. 2011	7.4	21.2	13.8	8.78	19.82	-4.2	12.5	607	1335	728	679.8	1262.2
Fagales:Betulaceae:Coryloideae	Carpinus	Carpinus mollicoma Hu	Fang et al. 2011	1.8	17.6	15.8	3.38	16.02	-7.1	9.9	583	1577	994	682.4	1477.6
Fagales:Betulaceae:Coryloideae	Carpinus	Carpinus monbeigiana Hand.-Manz.	Fang et al. 2011	1.8	18.9	17.1	3.51	17.19	-7.1	12	583	1736	1153	698.3	1620.7
Fagales:Betulaceae:Coryloideae	Carpinus	Carpinus omeiensis Hu & W.P.Fang	Fang et al. 2011	15.2	15.2	0	15.2	15.2	5.3	5.3	1162	1162	0	1162	1162
Fagales:Betulaceae:Coryloideae	Carpinus	Carpinus polyneura Franch.	Fang et al. 2011	2.6	23.6	21	4.7	21.5	-7	16.7	624	1997	1373	761.3	1859.7
Fagales:Betulaceae:Coryloideae	Carpinus	Carpinus pubescens Burkill	Fang et al. 2011	3.5	19.1	15.6	5.06	17.54	-6.8	11	557	1590	1033	660.3	1486.7
Fagales:Betulaceae:Coryloideae	Carpinus	Carpinus purpurinervis Hu	Fang et al. 2011	16.2	20.5	4.3	16.63	20.07	6.3	10.9	1232	1567	335	1265.5	1533.5
Fagales:Betulaceae:Coryloideae	Carpinus	Carpinus putoensis W.C.Cheng	Fang et al. 2011	15.9	16.5	0.6	15.96	16.44	4.2	5.3	1274	1413	139	1287.9	1399.1
Fagales:Betulaceae:Coryloideae	Carpinus	Carpinus rankanensis Hayata	Fang et al. 2011	18.3	21.7	3.4	18.64	21.36	13.4	16.7	2255	2724	469	2301.9	2677.1
Fagales:Betulaceae:Coryloideae	Carpinus	Carpinus rupestris A.Camus	Fang et al. 2011	12.5	22.2	9.7	13.47	21.23	3.6	13.9	1071	1736	665	1137.5	1669.5
Fagales:Betulaceae:Coryloideae	Carpinus	Carpinus shensiensis Hu	Fang et al. 2011	7.4	16.2	8.8	8.28	15.32	-4.4	4.4	588	1448	860	674	1362
Fagales:Betulaceae:Coryloideae	Carpinus	Carpinus tientaiensis W.C.Cheng	Fang et al. 2011	15.6	15.6	0	15.6	15.6	4.4	4.4	1581	1581	0	1581	1581
Fagales:Betulaceae:Coryloideae	Carpinus	Carpinus tsaiana Hu	Fang et al. 2011	15.2	19.1	3.9	15.59	18.71	4.2	11	1232	1439	207	1252.7	1418.3
Fagales:Betulaceae:Coryloideae	Carpinus	Carpinus tschonoskii Maxim.	Fang et al. 2011	7.3	20.5	13.2	8.62	19.18	-2.9	14.9	512	1828	1316	643.6	1696.4
Fagales:Betulaceae:Coryloideae	Carpinus	Carpinus turczaninowii Hance	Fang et al. 2011	15.4	15.4	0	15.4	15.4	4.7	4.7	1106	1106	0
Fagales:Betulaceae:Coryloideae	Carpinus	Carpinus viminea Lindl.	Fang et al. 2011	-1.8	21	22.8	0.48	18.72	-10.2	13	320	1997	1677	487.7	1829.3
Fagales:Fagaceae	Quercus sect. Cerris	Quercus acutissima Carruth.	Fang et al. 2011	2.2	24.8	22.6	4.46	22.54	-15.9	4.2	409	3495	3086	717.6	3186.4
Fagales:Fagaceae	Quercus sect. Cerris	Quercus cerris L.	San-Miguel-Ayanz et al. 2016	6	17	11	7.5	15	-6	10	450	1400	950	550	1050
Fagales:Fagaceae	Quercus sect. Cerris	Quercus chenii Nakai	Fang et al. 2011	10.2	18.8	8.6	11.06	17.94	-2.9	3.7	626	1950	1324	758.4	1817.6
Fagales:Fagaceae	Quercus sect. Cerris	Quercus suber L.	San-Miguel-Ayanz et al. 2016	10	17.5	7.5	12	16	2.5	13	450	1500	1050	500	1200
Fagales:Fagaceae	Quercus sect. Cerris	Quercus variabilis Blume	Fang et al. 2011	2.6	22.2	19.6	4.56	20.24	-15.9	2.9	397	3495	3098	706.8	3185.2
Fagales:Fagaceae	Quercus sect. Ilex	Quercus acrodonta Seemen	Fang et al. 2011	2.6	19.2	16.6	4.26	17.54	-7	2.4	626	1574	948	720.8	1479.2
Fagales:Fagaceae	Quercus sect. Ilex	Quercus aquifolioides Rehder & E.H.Wilson	Fang et al. 2011	-0.4	19.6	20	1.6	17.6	-10.9	4.5	369	1736	1367	505.7	1599.3
Fagales:Fagaceae	Quercus sect. Ilex	Quercus baroni Skan	Fang et al. 2011	2.6	16.1	13.5	3.95	14.75	-7	-0.5	503	1492	989	601.9	1393.1
Fagales:Fagaceae	Quercus sect. Ilex	Quercus cocciferoides Hand.-Mazz.	Fang et al. 2011	2.2	21	18.8	4.08	19.12	-7	7.4	729	1751	1022	831.2	1648.8
Fagales:Fagaceae	Quercus sect. Ilex	Quercus dolicholepis A.Camus	Fang et al. 2011	2.2	19.2	17	3.9	17.5	-7	1.6	512	1494	982	610.2	1395.8
Fagales:Fagaceae	Quercus sect. Ilex	Quercus engleriana Seemen	Fang et al. 2011	5.3	19.4	14.1	6.71	17.99	-2.5	4.5	689	1997	1308	819.8	1866.2
Fagales:Fagaceae	Quercus sect. Ilex	Quercus franchetii Skan	Fang et al. 2011	3.8	19.3	15.5	5.35	17.75	-4.3	7	741	1307	566	797.6	1250.4
Fagales:Fagaceae	Quercus sect. Ilex	Quercus guajavifolia H.Lév	Fang et al. 2011	2.2	18.9	16.7	3.87	17.23	-7.1	5	579	1358	779	656.9	1280.1
Fagales:Fagaceae	Quercus sect. Ilex	Quercus ilex L.	San-Miguel-Ayanz et al. 2016	6	18.5	12.5	8	16	-1	13	380	1400	1020	400	1000
Fagales:Fagaceae	Quercus sect. Ilex	Quercus kingiana Craib	Fang et al. 2011	17.6	17.6	0			11.6	11.6	1352	1352	0
Fagales:Fagaceae	Quercus sect. Ilex	Quercus lanata Sm. (=Quercus leucotrichophora A.Camus ex Bahadur)	Fang et al. 2011	1.8	17.6	15.8	3.38	16.02	-7.1	0.3	527	1736	1209	647.9	1615.1
Fagales:Fagaceae	Quercus sect. Ilex	Quercus lodicosa O.E.Warburg	Fang et al. 2011	8.4	8.4	0			0	0	1132	1132	0
Fagales:Fagaceae	Quercus sect. Ilex	Quercus marlipoensis Hu & W.C.Cheng in Hu	Fang et al. 2011	17.6	17.6	0			9.9	9.9	1422	1422	0
Fagales:Fagaceae	Quercus sect. Ilex	Quercus monimotricha Hand.-Mazz.	Fang et al. 2011	2	18.9	16.9	3.69	17.21	-7.4	4.8	729	1454	725	801.5	1381.5
Fagales:Fagaceae	Quercus sect. Ilex	Quercus oxyphylla (E.H.Wilson) Hand.-Mazz.	Fang et al. 2011	2.2	19.2	17	3.9	17.5	-6.3	2.7	677	1997	1320	809	1865
Fagales:Fagaceae	Quercus sect. Ilex	Quercus phillyreoides A.Gray	Fang et al. 2011	7.4	21.8	14.4	8.84	20.36	-4.2	4.8	634	2993	2359	869.9	2757.1
Fagales:Fagaceae	Quercus sect. Ilex	Quercus rehderiana Hand.-Mazz.	Fang et al. 2011	-1.8	18.9	20.7	0.27	16.83	-10.2	4.8	320	1736	1416	461.6	1594.4
Fagales:Fagaceae	Quercus sect. Ilex	Quercus semecarpifolia Sm.	Fang et al. 2011	-1.8	12.2	14	-0.4	10.8	-10.2	-4.9	320	1431	1111	431.1	1319.9
Fagales:Fagaceae	Quercus sect. Ilex	Quercus senescens Hand.-Mazz.	Fang et al. 2011	1.8	18.9	17.1	3.51	17.19	-7.2	5.2	583	1431	848	667.8	1346.2
Fagales:Fagaceae	Quercus sect. Ilex	Quercus setulosa Hickel & A.Camus	Fang et al. 2011	16.2	22.2	6	16.8	21.6	6.3	10.3	826	1190	364	862.4	1153.6
Fagales:Fagaceae	Quercus sect. Ilex	Quercus spinosa David ex Franch.	Fang et al. 2011	-0.7	20.8	21.5	1.45	18.65	-9.6	3.6	370	2713	2343	604.3	2478.7
Fagales:Fagaceae	Quercus sect. Ilex	Quercus tarokensis Hayata	Fang et al. 2011	17.4	17.4	0	17.4	17.4	12.8		2606	2606	0
Fagales:Fagaceae	Quercus sect. Ilex	Quercus utilis Nakai	Fang et al. 2011	14.3	21	6.7	14.97	20.33	4.6	10.2	1196	1547	351	1231.1	1511.9
Fagales:Fagaceae	Fagus	Fagus engleriana Seemen	Fang et al. 2011	5.7	17.9	12.2	6.92	16.68	-3.5	2	622	1950	1328	754.8	1817.2
Fagales:Fagaceae	Fagus	Fagus japonica Maxim.	Lieth 1999, GBIF	10.8	15.9	5.1	11.31	15.39	-1.4		1069.4	2654.9	1585.5	1227.95	2496.35
Fagales:Fagaceae	Fagus	Fagus grandifolia Ehrhart	Thompson et al. 1999-2006	1.2	20.5	19.3	4.7	18	-14.7	-1.4	710	1630	920	850	1400
Fagales:Fagaceae	Fagus	Fagus hayatae Palib.	Fang et al. 2011	9.3	21.1	11.8	10.48	19.92	-1.7	5.1	806	3495	2689	1074.9	3226.1
Fagales:Fagaceae	Fagus	Fagus longipetiolata Seemen	Fang et al. 2011	2.6	21.9	19.3	4.53	19.97	-7	5.9	711	1997	1286	839.6	1868.4
Fagales:Fagaceae	Fagus	Fagus lucida Rehder & E.H.Wilson	Fang et al. 2011	9.1	21	11.9	10.29	19.81	-1.7	5.1	822	1997	1175	939.5	1879.5
Fagales:Fagaceae	Fagus	Fagus sylvatica L. (s.l.)	San-Miguel-Ayanz et al. 2016	2	16	14	4	14			500	1800	1300	600	1500
Fagales:Fagaceae/Castanoideae	Castanea	Castanea dentata (Marshall) Borkh.	Thompson et al. 1999-2006	4.4	19	14.6	7.7	15.4	-9.6	9.8	765	1560	795	945	1395
Fagales:Fagaceae/Castanoideae	Castanea	Castanea henryi (Skan) Rehder & E.H.Wilson	Fang et al. 2011	9.3	22.1	12.8	10.58	20.82	-1.7	13.7	842	1997	1155	957.5	1881.5
Fagales:Fagaceae/Castanoideae	Castanea	Castanea mollissima Blume	Fang et al. 2011	2.6	24.8	22.2	4.82	22.58	-15.2	20.1	203	2003	1800	383	1823
Fagales:Fagaceae/Castanoideae	Castanea	Castanea ozarkensis Ashe	Thompson et al. 1999-2006	13.9	16.8	2.9	14.2	16.2	1	5.2	920	1365	445	1060	1315
Fagales:Fagaceae/Castanoideae	Castanea	Castanea pumila Mill.	Thompson et al. 1999-2006	8	21.5	13.5	12.6	16.2	-3.3	14.4	970	1630	660	1095	1565
Fagales:Fagaceae/Castanoideae	Castanea	Castanea sativa Mill.	San-Miguel-Ayanz et al. 2016	3.5	17	13.5	6.5	14.5	-5	12	400	1550	1150	600	1400
Fagales:Fagaceae/Castanoideae	Castanea	Castanea seguinii Dode	Fang et al. 2011	3.9	22.3	18.4	5.74	20.46	-13.7	14	367	1997	1630	530	1834
Fagales:Juglandaceae:Juglandoideae	Carya	Carya cathayensis Sarg.	Fang et al. 2011	14.1	19.2	5.1	14.61	18.69	-0.4	11.8	610	1689	1079	717.9	1581.1
Fagales:Juglandaceae:Juglandoideae	Carya	Carya hunanensis W.C.Cheng & R.H.Chang ex Chang & Lu	Fang et al. 2011	14.3	17.9	3.6	14.66	17.54	3.3	7.3	1206	1526	320	1238	1494
Fagales:Juglandaceae:Juglandoideae	Carya	Carya kweichowensis Kuang & A.M.Lu	Fang et al. 2011	14.3	19.1	4.8	14.78	18.62	4.6	10.1	1194	1381	187	1212.7	1362.3
Fagales:Juglandaceae:Juglandoideae	Carya	Carya tonkinensis Lecomte	Fang et al. 2011	8.6	21	12.4	9.84	19.76	1.3	14.2	1041	1522	481	1089.1	1473.9
Fagales:Juglandaceae:Juglandoideae	Carya	Carya aquatica (F.Michx.) Elliot	Thompson et al. 1999-2006	13.7	23	9.3	16.2	20.5	0.1	18.2	820	1630	810	1175	1515
Fagales:Juglandaceae:Juglandoideae	Carya	Carya cordiformis (Wangenh.) K.Koch	Thompson et al. 1999-2006	3.6	20.1	16.5	7.4	17.7	-16.2	12.4	630	1560	930	805	1355
Fagales:Juglandaceae:Juglandoideae	Carya	Carya floridana Sarg.	Thompson et al. 1999-2006	21.5	22.7	1.2	21.9	22.5	14.3	17.6	1285	1405	120	1295	1335
Fagales:Juglandaceae:Juglandoideae	Carya	Carya glabra (P.Mill.) Sweet	Thompson et al. 1999-2006	4.4	22.4	18	9.6	19	-9.6	16.3	725	1630	905	920	1405
Fagales:Juglandaceae:Juglandoideae	Carya	Carya illinoensis (Wangenh.) K.Koch	Thompson et al. 1999-2006	9.1	23.5	14.4	12.8	20	-7.6	17.6	410	1595	1185	765	1335
Fagales:Juglandaceae:Juglandoideae	Carya	Carya laciniosa (Michx.f.) G.Don	Thompson et al. 1999-2006	7.3	18.1	10.8	9.7	14.2	-7.7	8.6	765	1485	720	880	1245
Fagales:Juglandaceae:Juglandoideae	Carya	Carya myristiciformis (F.Michx.) Elliot	Thompson et al. 1999-2006	16.2	20.1	3.9	16.9	18.5	4.2	11.2	1115	1345	230	1115	1345
Fagales:Juglandaceae:Juglandoideae	Carya	Carya ovata (P.Mill.) K.Koch	Thompson et al. 1999-2006	3.6	22.4	18.8	7.7	16.8	-12.8	15.2	410	1755	1345	830	1360
Fagales:Juglandaceae:Juglandoideae	Carya	Carya pallida (Ashe) Engl. & Graebn.	Thompson et al. 1999-2006	8.9	20	11.1	14.1	18.3	-2.3	12.1	1040	1590	550	1070	1465
Fagales:Juglandaceae:Juglandoideae	Carya	Carya texana Buckley	Thompson et al. 1999-2006	11.3	20.9	9.6	12.9	19.1	-4.4	11.4	655	1490	835	920	1290
Fagales:Juglandaceae:Juglandoideae	Carya	Carya tomentosa (Lam.) Nutt.	Thompson et al. 1999-2006	5.1	21.9	16.8	10.4	19.2	-9	15.4	770	1630	860	955	1405
Fagales:Juglandaceae:Juglandoideae	Platycarya	Platycarya strobilacea Siebold & Zucc-	Fang et al. 2011	3.3	23.4	20.1	5.31	21.39	-13.7	16.1	367	2680	2313	598.3	2448.7
Fagales:Juglandaceae:Juglandoideae	Pterocarya	Pterocarya macroptera Batalin	Fang et al. 2011	2.2	18.3	16.1	3.81	16.69	-6.7	11.8	373	922	549	427.9	867.1
Fagales:Juglandaceae:Juglandoideae	Pterocarya	Pterocarya rhoifolia Siebold & Zucc.	Fang et al. 2011	11.9	11.9	0	11.9	11.9	-2	-2	747	747	0
Fagales:Juglandaceae:Juglandoideae	Pterocarya	Pterocarya fraxinifolia (Poiret) Spach	Lieth 1999, GBIF	7	17	10	8	16	-3.8	8.1	534	2404	1870	721	2217
Fagales:Juglandaceae:Juglandoideae	Pterocarya	Pterocarya hupehensis Skan	Fang et al. 2011	3.9	17.4	13.5	5.25	16.05	-13.7	7.4	367	1571	1204	487.4	1450.6
Fagales:Juglandaceae:Juglandoideae	Pterocarya	Pterocarya stenoptera C.DC.	Fang et al. 2011	2.6	22.4	19.8	4.58	20.42	-14.9	15.3	367	2680	2313	598.3	2448.7
Fagales:Juglandaceae:Juglandoideae	Pterocarya	Pterocarya tonkinensis (Franch.) Dode	Fang et al. 2011	11.1	21	9.9	12.09	20.01	1.8		1014	1607	593	1073.3	1547.7
Fagales:Juglandaceae: Engelhardioideae	Engelhardia	Engelhardia hainanensis P.Y.Chen	Fang et al. 2011	23.9	23.9	0			18.4	18.4	1267	1267	0
Fagales:Juglandaceae: Engelhardioideae	Engelhardia	Engelhardia roxburghiana Wall.	Fang et al. 2011	9.3	24.8	15.5	10.85	23.25	-1.7	20.1	868	3495	2627	1130.7	3232.3
Fagales:Juglandaceae: Engelhardioideae	Engelhardia	Engelhardia serrata Blume	Fang et al. 2011	16.5	20.5	4	16.9	20.1	9.5	15.1	1232	1607	375	1269.5	1569.5
Fagales:Juglandaceae: Engelhardioideae	Engelhardia	Engelhardia spicata Lesch. Ex Blume	Fang et al. 2011	5.4	24.8	19.4	7.34	22.86	-2.1	18.7	741	1751	1010	842	1650
Sapindales: Anacardiaceae	Pistacia	Pistacia chinensis Bunge	Fang et al. 2011	2	24.8	22.8	4.28	22.52	-13.7	20.1	367	3495	3128	679.8	3182.2
Sapindales: Anacardiaceae	Pistacia	Pistacia mexicana Kunth (P. texana)	Thompson et al. 1999-2006	20.4	22.4	2	20.4	21.8	10.6	15.2	295	685	390	334	646
Sapindales: Anacardiaceae	Pistacia	Pistacia weinmanniifolia J.Poisson ex Franchet	Fang et al. 2011	2.2	22.2	20	4.2	20.2	-6.6	15.1	731	1997	1266	857.6	1870.4
Sapindales: Anacardiaceae	Cotinus	Cotinus coggygria Scop.	Fang et al. 2011	2.5	19.1	16.6	4.16	17.44	-15.9	12	349	1631	1282	477.2	1502.8
Sapindales: Anacardiaceae	Cotinus	Cotinus nana W.W.Sm.	Fang et al. 2011	6.1	12.8	6.7	6.77	12.13	-1.5	3.9	801	968	167	817.7	951.3
Sapindales: Anacardiaceae	Cotinus	Cotinus szechuanensis Pénes	Fang et al. 2011	2.9	14.8	11.9	4.09	13.61	-6.3	3.8	853	1358	505	903.5	1307.5
Sapindales: Anacardiaceae	Cotinus	Cotinus obovata Raf.	Thompson et al. 1999-2006	13.6	19.8	6.2	14	19.1	0.6	10.2	660	1485	1485	730	1410
Cornales: Nyssaceae	Nyssa	Nyssa aquatica L.	Thompson et al. 1999-2006	12	20.9	8.9	15.1	19.9	-2.4	13	1005	1630	625	1180	1535
Cornales: Nyssaceae	Nyssa	Nyssa ogeche W. Bartram ex Marshall	Thompson et al. 1999-2006	18.3	20.5	2.2	18.9	20.2	8.9	13.5	1145	1545	400	1200	1460
Cornales: Nyssaceae	Nyssa	Nyssa sylvatica Marshall , N. s. biflora, N.s. ursina	Thompson et al. 1999-2006	4.5	23	18.5	9.4	19.6	-10.4	18.9	720	2295	1575	960	1410
Cornales: Nyssaceae	Nyssa	Nyssa javanica (Blume) Wangerin	Fang et al. 2011	8.6	24	15.4	10.14	22.46	1.3	19.1	1041	2435	1394	1180.4	2295.6
Cornales: Nyssaceae	Nyssa	Nyssa sinesnsis Oliver (=N. shangzeensis W.P.Fang & Soong, N. wenshanesnis W.P.Fang & Soong, N. shweliensis (W.W.Smith) Airy-Shaw	Fang et al. 2011	10.6	22.7	12.1	11.81	21.49	-0.2	15.1	969	2435	1466	1115.6	2288.4
Cornales: Nyssaceae	Nyssa	Nyssa bifida Craib (N. yunnanensis W.Q.Yin ex H.N. Qin & Phengklai)	Fang et al. 2011	19.3	19.3	0			13.7	13.7	1488	1488	0
Abbreviations: Mean annual temperature lowest value in distribution range (MAT low), mean annual temperature highest value in distribution range (MAT high),
mean annual temperature lowest values in 10 percentile of distribution range (MAT low 10 %), mean annual temperature highest values in 90 percentile of distribution range (MAT high 90 %),
coldest mean month temperature low (CMMT low), coldest mean month temperature high (CMMT high),
References:
Fang J, Wang Z, Tang Z. 2009. Atlas of woody plants in China. Distribution and Climate. Index and Volumes I–III. Beijing, China: Higher Education Press.
GBIF.org (2019), GBIF Home Page. Available from: https://www.gbif.org (1 September 2019)
Lieth H. 1999. Climate Diagram World Atlas on CD. Backhuys Publishers, Leiden.
Reichgelt T, West CK, Greenwood DR. 2018. The relation between global palm distribution and climate. Scientific Reports 8: 4721
San-Miguel-Ayanz J, de Rigo D, Caudullo G, Houston Durrant T, Mauri A (eds). 2016. European Atlas of Forest Tree Species. Luxembourg: Official Journal of the European Union 54.
Thompson RS, Anderson KH, Bartlein PJ. 1999a. Atlas of relations between climatic parameters and distribution of important trees and shrubs in North America – Introduction and conifers. U.S. Geological Survey Professional Paper 1650–A: 1–269.
Thompson RS, Anderson KH, Bartlein PJ. 1999b. Atlas of relations between climatic parameters and distribution of important trees and shrubs in North America – Hardwoods. U.S. Geological Survey Professional Paper 1650–B: 1–423.
Thompson RS, Anderson KH, Bartlein PJ. 2001. Atlas of relations between climatic parameters and distributions of important trees and shrubs in North America – Additional conifers, hardwoods, and monocots. U.S. Geological Survey Professional Paper 1650–C: 1–386.
Thompson RS, Anderson KH, Strickland LE, Shafer SL, Pelltier RT, Bartlein PJ. 2006. Atlas of relations between climatic parameters and distributions of important trees and shrubs in North America – Alaska species and ecoregions. U.S. Geological Survey Professional Paper 1650–D: 1–342.

## Sheet: Table S1(2)
Supplementary Material Tables S1- Climatic paramters for NLR
Table S1 (2) Fossil species and climatic parameters of the used NLR (for fossil species and its affinity, climate paramters of either species, section, subgenus or genus level were considered as NLR)
Fossil taxa	considered nearest living relatives	MAT low	MAT high	Range	MAT low 10%	MAT high 90%	CM low	CM high	CM MAT	Annual Precipitation (mm) low	Annual Precipitation (mm) high	Range	Annual Precipitation (mm) low 10%	Annual Precipitation (mm) high 90%
Ginkgoaceae
Ginkgo adiantoides	Ginkgo biloba	6.2	21.8	15.6	7.76	20.24	-11.9	4.3	-3.8	428	1997	1569	584.9	1840.1
Cupressaceae
Sequoia abietina	Sequoia sempervirens	9.4	15.3	5.9	10	14.1	4.7	7.5	6.1	560	1800	1240	560	1605
Cryptomeria anglica	Cryptomeria japonica	5.4	21	15.6	6.96	19.44	-3.5	14.2	5.35	741	1997	1256	866.6	1871.4
Glyptostrobus europaeus	Glyptostrobus pensilis	10.6	23	12.4	11.84	21.76	-0.2	15.2	7.5	950	2148	1198	1069.8	2028.2
Taxodium dubium	Taxodium spp.	12.6	26.6	14	14	25.2	-1.4	14.5	6.55	290	2615	2325	522.5	2382.5
Taiwania schaeferi	Taiwania cryptomerioides	5.3	20.8	15.5	6.85	19.25	-2.4	15.3	6.45	950	2859	1909	1140.9	2668.1
Pinaceae
Cathaya sp.	Cathaya argyrophylla	13.4	18	4.6	13.86	17.54	2.7	8.5	5.6	1132	1742	610	1193	1681
Cedrus vivariensis	Cedrus spp.	7	19	12	8.2	17.8	0.4	13.1	6.75	320.8	1348	1027.2	423.52	1245.28
Keteleeria hoehnei	Keteleeria spp.	5.4	24.3	18.9	7.29	22.41	-2.5	18.7	8.1	677	2993	2316	908.6	2761.4
Lauraceae
Sassafras ferrettianum	Sassafras spp.	5.6	22.8	17.2	7.32	21.08	-3.3	15.5	6.1	670	2445	1775	847.5	2267.5
Arecaceae
Chamaerops humilis fossilis	Trachycarpeae	8.2	29.4	17.9	10.3	29.4	1.2	27.5	3.4
Platanaceae
Platanus leucophylla	Platanus spp.	5.4	21.8	16.4	7.04	20.16	-6.3	18.1	5.9	626	2435	1809	806.9	2254.1
Vitaceae
Parthenocissus sp.	Parthenocissus spp.	-1.8	24.2	26	0.8	21.6	-14.5	18.1	1.8	320	3495	3175	637.5	3177.5
Ulmaceae
Ulmus plurinervia	Ulmus spp.	-5.8	24.8	30.6	-2.74	21.74	-29.8	23.8	-3	21	3495	3474	368.4	3147.6
Zelkova zelkovifolia	Zelkova spp.	8.6	21.7	13.1	9.91	20.39	-10	15.3	2.65	198	2713	2515	449.5	2461.5
Fagaceae
Castanea sp. (cupule)	Castanea spp.	2.6	24.8	22.2	4.82	22.58	-15.2	20.1	2.45	203	2003	1800	383	1823
Fagus gussonii (foliage and cupules)	Fagus subgen. Fagus	1.2	21.9	20.7	3.27	19.83	-14.7		-14.7	500	3495	2995	799.5	3195.5
Quercus cerrisaecarpa		2.2	24.8	22.6	4.46	22.54	-15.9	20.1	2.1	142.4	3495	3352.6	477.66	3159.74
Quercus drymeja	Sect. Ilex	-1.8	22.2	24	0.6	19.8	-10.9	15.3	2.2	142.4	2993	2850.6	427.46	2707.94
Quercus gigas	Sect. Cerris + Sect. Quercus	2	21.7	19.7	3.97	19.73	-15.5	15.3	-0.1	350	2382	2032	553.2	2178.8
Quercus kubinyii	Sect. Cerris	2.2	24.8	22.6	4.46	22.54	-15.9	20.1	2.1	142.4	3495	3352.6	477.66	3159.74
Quercus mediterranea	Sect. Ilex	-1.8	22.2	24	0.6	19.8	-10.9	15.3	2.2	142.4	2993	2850.6	427.46	2707.94
Quercus pseudocastanea
Quercus sosnowskyi	Sect. Ilex	-1.8	22.2	24	0.6	19.8	-10.9	15.3	2.2	142.4	2993	2850.6	427.46	2707.94
Juglandaceae
Carya sp.	Carya spp.	3.6	23.5	19.9	5.59	21.51	-16.2	18.2	1	410	1630	1220	532	1508
Platycarya sp.	Platycarya strobilacea	3.3	23.4	20.1	5.31	21.39	-13.7	16.1	1.2	367	2680	2313	598.3	2448.7
Pterocarya paradisiaca	Pterocarya spp.	2.2	22.4	20.2	4.22	20.38	-14.9	9.9	-2.5	367	2680	2313	598.3	2448.7
Engelhardiodeae gen. indet.	Engelhardia spp.	5.4	24.8	19.4	7.34	22.86	-2.1	20.1	9	741	3495	2754	1016.4	3219.6
Betulaceae
Alnus adscendens + A. cecropiifolia +A. cf. kefersteinii + A. ducalis + A. gaudinii + A. julianiformis	Alnus subgen. Alnus & Clethropsis	-10.2	24.1	34.3	-6.77	20.67	-30.9	18.9	-6	170	4685	4515	621.5	4233.5
Carpinus betulus fossilis + Carpinus grandis + Carpinus sp., group of C. tschonoskii	Carpinus spp.	-1.8	28.2	30	1.2	25.2	-20.1	26.5	3.2	198	3810	3612	559.2	3448.8
Anacardiaceae
Cotinus sp. (Dicotylphyllum sp. 5)	Cotinus spp.	2.5	19.8	17.3	4.23	18.07	-15.9	12	-1.95	660	1485	825	742.5	1402.5
Pistacia sp.	Pistacia spp.	2	24.8	22.8	4.28	22.52	-13.7	20.1	3.2	295	3495	3200	615	3175
Sapindaceae
Acer integrilobum + A. pseudomonspessulanum + A. pyrenaicum	Sect. Acer	-2	20.6	22.6	0.26	18.34	-19.2	12.7	-3.25	170	2537.7	2367.7	406.77	2300.93
Acer limburgense	Sect. Lithocarpa	-1.5	20.5	22	0.7	18.3	-10.5	15.1	2.3	305	4370	4065	711.5	3963.5
Acer aegopodifolium	Sect. Pentaphylla	-1.8	24.1	25.9	0.79	21.51	-20.1	18.9	-0.6	70	3495	3425	412.5	3152.5
Acer subcampestre	Sect. Platanoidea	-1.1	21.2	22.3	1.13	18.97	-23.8	14.2	-4.8	70	1997	1927	262.7	1804.3
Acer tricuspidatum	Sect. Rubra	-1.1	23.8	24.9	1.39	21.31	-19.5	18.9	-0.3	550	2654.9	2104.9	760.49	2444.41
Malvaceae
Craigia bronnii	Craigia spp.	13.2	21	7.8	13.98	20.22	6.3	14.2	10.25	1074	1688	614	1135.4	1626.6
Cornaceae
Nyssa sp.	Nyssa spp.	4.5	22.7	18.2	6.32	20.88	-10.4	19.1	4.35	720	2435	1715	891.5	2263.5
